# Supplementary material for: Ferrocenyl­phospho­nic acid
Source: Acta Crystallogr Sect E Struct Rep Online. 2011 Jul 13;67(Pt 8):m1087. doi: 10.1107/S1600536811027206 (PMC3212161; doi:10.1107/S1600536811027206)
Supplement: Supplementary file 1 [file e-67-m1087-sup1.cif]

##############################################################################
#                                                                            #
# This CIF contains the data in a paper accepted for publication in          #
# Acta Crystallographica Section E. It conforms to the requirements of       #
# Notes for Authors for Acta Crystallographica Section E, and has been       #
# peer reviewed under the auspices of the IUCr Commission on Journals.       #
#                                                                            #
# Full details of the Crystallographic Information File format               #
# are given in the paper "The Crystallographic Information File (CIF):       #
# a New Standard Archive File for Crystallography" by S. R. Hall, F. H.      #
# Allen and I. D. Brown [Acta Cryst. (1991), A47, 655-685].                  #
#                                                                            #
# The current version of the core CIF dictionary is obtainable from          #
# ftp://ftp.iucr.org/pub/cif_core.dic.                                       #
#                                                                            #
# Software is freely available for graphical display of the structure(s)     #
# in this CIF. For information consult the CIF software page                 #
# http://www.iucr.org/resources/cif/software.                                #
#                                                                            #
# This file may be used for bona fide research purposes within the           #
# scientific community so long as proper attribution is given to the journal # 
# article from which it was obtained.                                        #
#                                                                            #
##############################################################################
data_I
_audit_creation_method     SHELXL-97
_chemical_name_systematic
;
Ferrocenylphosphonic acid
;
_chemical_name_common     ?
_chemical_formula_moiety     'C10 H11 Fe O3 P'
_chemical_formula_sum     'C10 H11 Fe O3 P'
_chemical_formula_iupac     '[Fe (C5 H5) (C5 H6 O3 P)]'
_chemical_formula_weight     266.01
_chemical_melting_point     ?
_symmetry_cell_setting     trigonal
_symmetry_space_group_name_H-M     'R -3'
_symmetry_space_group_name_Hall     '-R 3'
loop_
    _symmetry_equiv_pos_as_xyz
    'x, y, z'
    '-y, x-y, z'
    '-x+y, -x, z'
    'x+2/3, y+1/3, z+1/3'
    '-y+2/3, x-y+1/3, z+1/3'
    '-x+y+2/3, -x+1/3, z+1/3'
    'x+1/3, y+2/3, z+2/3'
    '-y+1/3, x-y+2/3, z+2/3'
    '-x+y+1/3, -x+2/3, z+2/3'
    '-x, -y, -z'
    'y, -x+y, -z'
    'x-y, x, -z'
    '-x+2/3, -y+1/3, -z+1/3'
    'y+2/3, -x+y+1/3, -z+1/3'
    'x-y+2/3, x+1/3, -z+1/3'
    '-x+1/3, -y+2/3, -z+2/3'
    'y+1/3, -x+y+2/3, -z+2/3'
    'x-y+1/3, x+2/3, -z+2/3'
_cell_length_a     19.7329(9)
_cell_length_b     19.7329(9)
_cell_length_c     14.7338(4)
_cell_angle_alpha     90.00
_cell_angle_beta     90.00
_cell_angle_gamma     120.00
_cell_volume     4968.5(5)
_cell_formula_units_Z     18
_cell_measurement_reflns_used     5069
_cell_measurement_theta_min     2.76
_cell_measurement_theta_max     22.88
_cell_measurement_temperature     296(2)
_exptl_crystal_description     'block'
_exptl_crystal_colour     'red'
_exptl_crystal_size_max     0.20
_exptl_crystal_size_mid     0.16
_exptl_crystal_size_min     0.11
_exptl_crystal_density_diffrn     1.600
_exptl_crystal_density_meas     ?
_exptl_crystal_density_method     'not measured'
_exptl_crystal_F_000     2448
_exptl_absorpt_coefficient_mu     1.492
_exptl_absorpt_correction_type     multi-scan
_exptl_absorpt_process_details     '(SADABS; Sheldrick, 1996)'
_exptl_absorpt_correction_T_min     0.7545
_exptl_absorpt_correction_T_max     0.8530
_exptl_special_details
;
;
_diffrn_ambient_temperature     296(2)
_diffrn_radiation_type     MoK\a
_diffrn_radiation_wavelength     0.71073
_diffrn_radiation_source     'fine-focus sealed tube'
_diffrn_radiation_monochromator     graphite
_diffrn_measurement_device_type     'Bruker APEX CCD'
_diffrn_measurement_method     '\f and \w'
_diffrn_detector_area_resol_mean     ?
_diffrn_reflns_number     26557
_diffrn_reflns_av_R_equivalents     0.0436
_diffrn_reflns_av_sigmaI/netI     0.0211
_diffrn_reflns_theta_min     3.01
_diffrn_reflns_theta_max     27.46
_diffrn_reflns_theta_full     27.46
_diffrn_measured_fraction_theta_max     0.999
_diffrn_measured_fraction_theta_full     0.999
_diffrn_reflns_limit_h_min     -25
_diffrn_reflns_limit_h_max     25
_diffrn_reflns_limit_k_min     -25
_diffrn_reflns_limit_k_max     25
_diffrn_reflns_limit_l_min     -19
_diffrn_reflns_limit_l_max     19
_diffrn_standards_number     ?
_diffrn_standards_interval_count     ?
_diffrn_standards_interval_time     ?
_diffrn_standards_decay_%     ?
_refine_special_details
;
;
_reflns_number_total     2500
_reflns_number_gt     1956
_reflns_threshold_expression     I>2\s(I)
_refine_ls_structure_factor_coef     Fsqd
_refine_ls_matrix_type     full
_refine_ls_R_factor_all     0.0550
_refine_ls_R_factor_gt     0.0395
_refine_ls_wR_factor_gt     0.0907
_refine_ls_wR_factor_ref     0.0980
_refine_ls_goodness_of_fit_ref     1.029
_refine_ls_restrained_S_all     1.029
_refine_ls_number_reflns     2500
_refine_ls_number_parameters     136
_refine_ls_number_restraints     0
_refine_ls_hydrogen_treatment     constr
_refine_ls_weighting_scheme     calc
_refine_ls_weighting_details
         'calc w=1/[\s^2^(Fo^2^)+(0.0410P)^2^+9.0107P] where P=(Fo^2^+2Fc^2^)/3'
_atom_sites_solution_hydrogens     geom
_atom_sites_solution_primary     direct
_atom_sites_solution_secondary     difmap
_refine_ls_shift/su_max     0.001
_refine_ls_shift/su_mean     0.000
_refine_diff_density_max     0.653
_refine_diff_density_min     -0.508
_refine_ls_extinction_method     none
_refine_ls_extinction_coef     ?
loop_
    _atom_type_symbol
    _atom_type_description
    _atom_type_scat_dispersion_real
    _atom_type_scat_dispersion_imag
    _atom_type_scat_source
    'C' 'C' 0.0033 0.0016
                         'International Tables Vol C Tables 4.2.6.8 and 6.1.1.4'
    'H' 'H' 0.0000 0.0000
                         'International Tables Vol C Tables 4.2.6.8 and 6.1.1.4'
    'O' 'O' 0.0106 0.0060
                         'International Tables Vol C Tables 4.2.6.8 and 6.1.1.4'
    'P' 'P' 0.1023 0.0942
                         'International Tables Vol C Tables 4.2.6.8 and 6.1.1.4'
    'Fe' 'Fe' 0.3463 0.8444
                         'International Tables Vol C Tables 4.2.6.8 and 6.1.1.4'
_computing_data_collection     'SMART (Bruker, 2007)'
_computing_cell_refinement     'SAINT (Bruker, 2007)'
_computing_data_reduction     'SAINT (Bruker, 2007)'
_computing_structure_solution     'SHELXS97 (Sheldrick, 2008)'
_computing_structure_refinement     'SHELXL97 (Sheldrick, 2008)'
_computing_molecular_graphics     'SHELXTL (Sheldrick, 2008)'
_computing_publication_material     'SHELXTL (Sheldrick, 2008)'
loop_
    _atom_site_type_symbol
    _atom_site_label
    _atom_site_fract_x
    _atom_site_fract_y
    _atom_site_fract_z
    _atom_site_U_iso_or_equiv
    _atom_site_adp_type
    _atom_site_calc_flag
    _atom_site_refinement_flags
    _atom_site_occupancy
    _atom_site_symmetry_multiplicity
    _atom_site_disorder_assembly
    _atom_site_disorder_group
    Fe Fe1 0.62280(2) 0.51797(2) 0.15180(3) 0.05726(16) Uani d . 1 1 . .
    P P1 0.69358(4) 0.48371(4) -0.03885(4) 0.04430(18) Uani d . 1 1 . .
    O O1 0.61726(12) 0.41531(10) -0.06806(12) 0.0603(5) Uani d . 1 1 . .
    O O2 0.74425(14) 0.45939(14) 0.01591(14) 0.0750(7) Uani d . 1 1 . .
    H H2 0.7540 0.4309 -0.0152 0.113 Uiso calc R 1 1 . .
    O O3 0.73972(13) 0.53301(11) -0.12206(14) 0.0659(6) Uani d . 1 1 . .
    H H3 0.7485 0.5058 -0.1567 0.099 Uiso calc R 1 1 . .
    C C1 0.68160(15) 0.54767(14) 0.03269(19) 0.0503(6) Uani d . 1 1 . .
    C C2 0.73203(19) 0.59400(17) 0.1052(2) 0.0733(9) Uani d . 1 1 . .
    H H2A 0.7784 0.5961 0.1224 0.088 Uiso calc R 1 1 . .
    C C3 0.6995(3) 0.6354(2) 0.1457(3) 0.1043(17) Uani d . 1 1 . .
    H H3A 0.7200 0.6690 0.1952 0.125 Uiso calc R 1 1 . .
    C C4 0.6307(3) 0.6176(2) 0.0989(3) 0.1058(17) Uani d . 1 1 . .
    H H4 0.5984 0.6381 0.1118 0.127 Uiso calc R 1 1 . .
    C C5 0.6182(2) 0.5633(2) 0.0289(3) 0.0745(9) Uani d . 1 1 . .
    H H5 0.5766 0.5418 -0.0118 0.089 Uiso calc R 1 1 . .
    C C6 0.6355(3) 0.4572(3) 0.2550(3) 0.0955(12) Uani d . 1 1 . .
    H H6 0.6831 0.4657 0.2776 0.115 Uiso calc R 1 1 . .
    C C7 0.5957(4) 0.4929(3) 0.2849(3) 0.121(2) Uani d . 1 1 . .
    H H7 0.6112 0.5296 0.3314 0.145 Uiso calc R 1 1 . .
    C C8 0.5269(3) 0.4645(3) 0.2330(4) 0.120(2) Uani d . 1 1 . .
    H H8 0.4888 0.4788 0.2387 0.144 Uiso calc R 1 1 . .
    C C9 0.5268(2) 0.4100(2) 0.1706(3) 0.0803(10) Uani d . 1 1 . .
    H H9 0.4887 0.3818 0.1273 0.096 Uiso calc R 1 1 . .
    C C10 0.5939(2) 0.40671(18) 0.1861(2) 0.0677(8) Uani d . 1 1 . .
    H H10 0.6086 0.3752 0.1548 0.081 Uiso calc R 1 1 . .
loop_
    _atom_site_aniso_label
    _atom_site_aniso_U_11
    _atom_site_aniso_U_22
    _atom_site_aniso_U_33
    _atom_site_aniso_U_12
    _atom_site_aniso_U_13
    _atom_site_aniso_U_23
    Fe1 0.0606(3) 0.0423(2) 0.0670(3) 0.02441(19) 0.0177(2) -0.00354(18)
    P1 0.0532(4) 0.0378(3) 0.0442(4) 0.0245(3) -0.0017(3) -0.0026(3)
    O1 0.0731(13) 0.0404(10) 0.0487(10) 0.0143(9) -0.0092(9) -0.0005(8)
    O2 0.1037(17) 0.1009(17) 0.0606(12) 0.0813(15) -0.0152(12) -0.0171(12)
    O3 0.0780(14) 0.0469(11) 0.0628(12) 0.0238(10) 0.0178(10) 0.0001(9)
    C1 0.0497(14) 0.0372(13) 0.0620(16) 0.0202(11) 0.0101(12) 0.0008(11)
    C2 0.0607(18) 0.0508(17) 0.081(2) 0.0074(14) 0.0152(16) -0.0202(15)
    C3 0.118(3) 0.0473(19) 0.119(3) 0.020(2) 0.057(3) -0.019(2)
    C4 0.138(4) 0.061(2) 0.146(4) 0.070(3) 0.084(3) 0.035(2)
    C5 0.079(2) 0.068(2) 0.096(2) 0.0522(18) 0.0258(19) 0.0260(18)
    C6 0.107(3) 0.098(3) 0.065(2) 0.039(3) -0.011(2) 0.005(2)
    C7 0.180(6) 0.080(3) 0.076(3) 0.045(3) 0.052(3) -0.007(2)
    C8 0.120(4) 0.098(3) 0.173(5) 0.076(3) 0.103(4) 0.068(3)
    C9 0.060(2) 0.0574(19) 0.103(3) 0.0144(16) 0.0086(18) 0.0191(19)
    C10 0.092(2) 0.0541(17) 0.0598(18) 0.0391(17) 0.0121(17) 0.0068(14)
_geom_special_details
;
;
loop_
    _geom_bond_atom_site_label_1
    _geom_bond_atom_site_label_2
    _geom_bond_site_symmetry_2
    _geom_bond_distance
    _geom_bond_publ_flag
    Fe1 C1 . 2.022(3) ?
    Fe1 C7 . 2.028(4) ?
    Fe1 C6 . 2.028(4) ?
    Fe1 C8 . 2.032(4) ?
    Fe1 C2 . 2.033(3) ?
    Fe1 C10 . 2.037(3) ?
    Fe1 C3 . 2.040(4) ?
    Fe1 C9 . 2.041(3) ?
    Fe1 C5 . 2.042(4) ?
    Fe1 C4 . 2.046(4) ?
    P1 O1 . 1.4975(19) ?
    P1 O2 . 1.537(2) ?
    P1 O3 . 1.547(2) ?
    P1 C1 . 1.749(3) ?
    O2 H2 . 0.8200 ?
    O3 H3 . 0.8200 ?
    C1 C5 . 1.432(4) ?
    C1 C2 . 1.435(4) ?
    C2 C3 . 1.400(5) ?
    C2 H2A . 0.9300 ?
    C3 C4 . 1.401(7) ?
    C3 H3A . 0.9300 ?
    C4 C5 . 1.417(6) ?
    C4 H4 . 0.9300 ?
    C5 H5 . 0.9300 ?
    C6 C7 . 1.366(7) ?
    C6 C10 . 1.371(5) ?
    C6 H6 . 0.9300 ?
    C7 C8 . 1.407(7) ?
    C7 H7 . 0.9300 ?
    C8 C9 . 1.414(6) ?
    C8 H8 . 0.9300 ?
    C9 C10 . 1.377(5) ?
    C9 H9 . 0.9300 ?
    C10 H10 . 0.9300 ?
loop_
    _geom_angle_atom_site_label_1
    _geom_angle_atom_site_label_2
    _geom_angle_atom_site_label_3
    _geom_angle_site_symmetry_1
    _geom_angle_site_symmetry_3
    _geom_angle
    _geom_angle_publ_flag
    C1 Fe1 C7 . . 162.4(2) ?
    C1 Fe1 C6 . . 126.80(16) ?
    C7 Fe1 C6 . . 39.4(2) ?
    C1 Fe1 C8 . . 155.8(2) ?
    C7 Fe1 C8 . . 40.5(2) ?
    C6 Fe1 C8 . . 67.0(2) ?
    C1 Fe1 C2 . . 41.44(12) ?
    C7 Fe1 C2 . . 124.0(2) ?
    C6 Fe1 C2 . . 106.88(18) ?
    C8 Fe1 C2 . . 161.9(2) ?
    C1 Fe1 C10 . . 109.79(11) ?
    C7 Fe1 C10 . . 66.42(16) ?
    C6 Fe1 C10 . . 39.41(15) ?
    C8 Fe1 C10 . . 66.91(15) ?
    C2 Fe1 C10 . . 120.09(15) ?
    C1 Fe1 C3 . . 68.93(13) ?
    C7 Fe1 C3 . . 105.94(19) ?
    C6 Fe1 C3 . . 117.6(2) ?
    C8 Fe1 C3 . . 125.81(19) ?
    C2 Fe1 C3 . . 40.21(14) ?
    C10 Fe1 C3 . . 152.2(2) ?
    C1 Fe1 C9 . . 121.25(14) ?
    C7 Fe1 C9 . . 67.7(2) ?
    C6 Fe1 C9 . . 66.79(17) ?
    C8 Fe1 C9 . . 40.61(19) ?
    C2 Fe1 C9 . . 154.70(15) ?
    C10 Fe1 C9 . . 39.46(15) ?
    C3 Fe1 C9 . . 164.92(17) ?
    C1 Fe1 C5 . . 41.25(12) ?
    C7 Fe1 C5 . . 154.2(2) ?
    C6 Fe1 C5 . . 165.83(17) ?
    C8 Fe1 C5 . . 121.1(2) ?
    C2 Fe1 C5 . . 68.93(15) ?
    C10 Fe1 C5 . . 129.96(14) ?
    C3 Fe1 C5 . . 68.53(19) ?
    C9 Fe1 C5 . . 110.85(16) ?
    C1 Fe1 C4 . . 68.53(12) ?
    C7 Fe1 C4 . . 119.1(2) ?
    C6 Fe1 C4 . . 151.7(2) ?
    C8 Fe1 C4 . . 109.11(17) ?
    C2 Fe1 C4 . . 67.60(18) ?
    C10 Fe1 C4 . . 167.3(2) ?
    C3 Fe1 C4 . . 40.11(19) ?
    C9 Fe1 C4 . . 129.7(2) ?
    C5 Fe1 C4 . . 40.57(17) ?
    O1 P1 O2 . . 112.81(13) ?
    O1 P1 O3 . . 110.46(11) ?
    O2 P1 O3 . . 110.01(13) ?
    O1 P1 C1 . . 112.69(13) ?
    O2 P1 C1 . . 104.65(13) ?
    O3 P1 C1 . . 105.86(12) ?
    P1 O2 H2 . . 109.5 ?
    P1 O3 H3 . . 109.5 ?
    C5 C1 C2 . . 107.1(3) ?
    C5 C1 P1 . . 125.4(2) ?
    C2 C1 P1 . . 127.4(2) ?
    C5 C1 Fe1 . . 70.10(17) ?
    C2 C1 Fe1 . . 69.69(17) ?
    P1 C1 Fe1 . . 125.37(14) ?
    C3 C2 C1 . . 108.4(4) ?
    C3 C2 Fe1 . . 70.2(2) ?
    C1 C2 Fe1 . . 68.87(16) ?
    C3 C2 H2A . . 125.8 ?
    C1 C2 H2A . . 125.8 ?
    Fe1 C2 H2A . . 126.7 ?
    C2 C3 C4 . . 108.2(4) ?
    C2 C3 Fe1 . . 69.62(18) ?
    C4 C3 Fe1 . . 70.2(2) ?
    C2 C3 H3A . . 125.9 ?
    C4 C3 H3A . . 125.9 ?
    Fe1 C3 H3A . . 125.9 ?
    C3 C4 C5 . . 109.3(3) ?
    C3 C4 Fe1 . . 69.7(2) ?
    C5 C4 Fe1 . . 69.55(18) ?
    C3 C4 H4 . . 125.4 ?
    C5 C4 H4 . . 125.4 ?
    Fe1 C4 H4 . . 126.9 ?
    C4 C5 C1 . . 107.0(4) ?
    C4 C5 Fe1 . . 69.9(2) ?
    C1 C5 Fe1 . . 68.65(17) ?
    C4 C5 H5 . . 126.5 ?
    C1 C5 H5 . . 126.5 ?
    Fe1 C5 H5 . . 126.5 ?
    C7 C6 C10 . . 108.9(4) ?
    C7 C6 Fe1 . . 70.3(3) ?
    C10 C6 Fe1 . . 70.6(2) ?
    C7 C6 H6 . . 125.6 ?
    C10 C6 H6 . . 125.6 ?
    Fe1 C6 H6 . . 125.1 ?
    C6 C7 C8 . . 107.9(4) ?
    C6 C7 Fe1 . . 70.3(2) ?
    C8 C7 Fe1 . . 69.9(3) ?
    C6 C7 H7 . . 126.0 ?
    C8 C7 H7 . . 126.0 ?
    Fe1 C7 H7 . . 125.3 ?
    C7 C8 C9 . . 106.9(4) ?
    C7 C8 Fe1 . . 69.6(2) ?
    C9 C8 Fe1 . . 70.0(2) ?
    C7 C8 H8 . . 126.5 ?
    C9 C8 H8 . . 126.5 ?
    Fe1 C8 H8 . . 125.5 ?
    C10 C9 C8 . . 107.0(4) ?
    C10 C9 Fe1 . . 70.09(19) ?
    C8 C9 Fe1 . . 69.4(2) ?
    C10 C9 H9 . . 126.5 ?
    C8 C9 H9 . . 126.5 ?
    Fe1 C9 H9 . . 125.6 ?
    C6 C10 C9 . . 109.2(4) ?
    C6 C10 Fe1 . . 70.0(2) ?
    C9 C10 Fe1 . . 70.44(19) ?
    C6 C10 H10 . . 125.4 ?
    C9 C10 H10 . . 125.4 ?
    Fe1 C10 H10 . . 125.8 ?
loop_
    _geom_hbond_atom_site_label_D
    _geom_hbond_atom_site_label_H
    _geom_hbond_atom_site_label_A
    _geom_hbond_site_symmetry_A
    _geom_hbond_distance_DH
    _geom_hbond_distance_HA
    _geom_hbond_distance_DA
    _geom_hbond_angle_DHA
    O2 H2 O1 3_665 0.82 1.76 2.559(3) 165
    O3 H3 O1 17_554 0.82 1.79 2.557(3) 154
data_global
_journal_date_recd_electronic     2011-06-10
_journal_date_accepted     2011-07-07
_journal_name_full     'Acta Crystallographica, Section E'
_journal_year     2011
_journal_volume     67
_journal_issue      8
_journal_page_first     m1087
_journal_page_last     m1087
_journal_paper_category     QM
_journal_coeditor_code     HY2442
_publ_contact_author_name     'Prof. Qian-Feng Zhang'
_publ_contact_author_address
;
 Institute of Molecular Engineering and Applied Chemsitry
 Anhui University of Technology
 Ma'anshan, Anhui 243002
 People's Republic of China
;
_publ_contact_author_email     'zhangqf@ahut.edu.cn'
_publ_contact_author_fax     '86 555 2312041'
_publ_contact_author_phone     '86 555 2311059'
_publ_section_title
;
Ferrocenylphosphonic acid
;
loop_
    _publ_author_name
    _publ_author_address
    'Bao-Zhang Yang'
; Institute of Molecular Engineering and Applied Chemsitry
 Anhui University of Technology
 Ma'anshan, Anhui 243002
 People's Republic of China
;
    'Chao Xu'
; Institute of Molecular Engineering and Applied Chemsitry
 Anhui University of Technology
 Ma'anshan, Anhui 243002
 People's Republic of China
;
    'Tai-Ke Duan'
; Institute of Molecular Engineering and Applied Chemsitry
 Anhui University of Technology
 Ma'anshan, Anhui 243002
 People's Republic of China
;
    'Qun Chen'
; Department of Applied Chemistry
 School of Petrochemical Engineering
 Changzhou University
 Jiangsu 213164
 People's Republic of China
;
    'Qian-Feng Zhang'
; Institute of Molecular Engineering and Applied Chemsitry
 Anhui University of Technology
 Ma'anshan, Anhui 243002
 People's Republic of China
 and
 Department of Applied Chemistry
 School of Petrochemical Engineering
 Changzhou University
 Jiangsu 213164
 People's Republic of China
;
