# Supplementary material for: Ferrocenyl­phospho­nic acid
Source: Acta Crystallogr Sect E Struct Rep Online. 2011 Jul 13;67(Pt 8):m1087. doi: 10.1107/S1600536811027206 (PMC3212161; doi:10.1107/S1600536811027206)
Supplement: Supplementary file 2 [file e-67-m1087-Isup2.hkl]

# 
# h,k,l, Fc-squared, Fo-squared, sigma(Fo-squared) and status flag 
# 
data_I
_shelx_title ' R3bar in R-3' 
_shelx_refln_list_code          4 
_shelx_F_calc_maximum      753.32 
_exptl_crystal_F_000      2448.00 
_reflns_d_resolution_high  0.7706 
 
loop_ 
 _symmetry_equiv_pos_as_xyz 
 'x, y, z' 
 '-y, x-y, z' 
 '-x+y, -x, z' 
 'x+2/3, y+1/3, z+1/3' 
 '-y+2/3, x-y+1/3, z+1/3' 
 '-x+y+2/3, -x+1/3, z+1/3' 
 'x+1/3, y+2/3, z+2/3' 
 '-y+1/3, x-y+2/3, z+2/3' 
 '-x+y+1/3, -x+2/3, z+2/3' 
 '-x, -y, -z' 
 'y, -x+y, -z' 
 'x-y, x, -z' 
 '-x+2/3, -y+1/3, -z+1/3' 
 'y+2/3, -x+y+1/3, -z+1/3' 
 'x-y+2/3, x+1/3, -z+1/3' 
 '-x+1/3, -y+2/3, -z+2/3' 
 'y+1/3, -x+y+2/3, -z+2/3' 
 'x-y+1/3, x+2/3, -z+2/3' 
 
_cell_length_a    19.7329 
_cell_length_b    19.7329 
_cell_length_c    14.7338 
_cell_angle_alpha  90.000 
_cell_angle_beta   90.000 
_cell_angle_gamma 120.000 
 
_shelx_F_squared_multiplier     1.000 
 
loop_ 
 _refln_index_h 
 _refln_index_k 
 _refln_index_l 
 _refln_F_squared_calc 
 _refln_F_squared_meas 
 _refln_F_squared_sigma 
 _refln_observed_status 
   0   3   0    57927.05    63174.24    505.26 o 
  -2   4   0   132050.52   138314.67    835.63 o 
  -4   5   0    12344.39    12518.85     91.06 o 
  -1   5   0    19946.64    22679.87    139.76 o 
  -3   6   0     1058.78      931.13     24.37 o 
   0   6   0     2942.54     2915.77     38.97 o 
  -5   7   0        9.51       19.41     10.59 o 
  -2   7   0     5140.68     5174.42     60.91 o 
  -7   8   0      394.78      438.57     19.94 o 
  -4   8   0      521.38      537.26     22.12 o 
  -1   8   0      554.68      678.54     22.16 o 
  -6   9   0   104282.41   102453.64    553.19 o 
  -3   9   0       20.58       51.94     14.92 o 
   0   9   0     9337.38     9826.10     86.73 o 
  -8  10   0     1430.53     1516.51     36.20 o 
  -5  10   0     6539.49     7622.01     89.60 o 
  -2  10   0    93542.45    93750.16    508.48 o 
 -10  11   0    26318.16    26281.95    192.13 o 
  -7  11   0       63.88       54.83     17.47 o 
  -4  11   0        5.34       -2.81     14.85 o 
  -1  11   0       40.40       64.91     17.45 o 
  -9  12   0    20928.18    20508.67    155.35 o 
  -6  12   0     5643.79     5430.59     86.65 o 
  -3  12   0     2824.62     2895.07     60.17 o 
   0  12   0    16842.36    16936.52    173.25 o 
 -11  13   0    13965.20    14120.52    157.99 o 
  -8  13   0     5862.79     5676.34     88.36 o 
  -5  13   0        3.90      -16.69     17.02 o 
  -2  13   0     5492.98     5422.90     81.36 o 
 -13  14   0     9200.69     9033.09    155.23 o 
 -10  14   0       28.69       48.22     28.56 o 
  -7  14   0    19358.42    19132.11    192.53 o 
  -4  14   0      109.12      121.00     22.94 o 
  -1  14   0     2459.15     2363.57     68.88 o 
 -12  15   0    10164.23    10939.77    174.43 o 
  -9  15   0      468.17      354.30     33.83 o 
  -6  15   0     4469.29     4452.54     77.85 o 
  -3  15   0     2373.14     2187.45     72.30 o 
   0  15   0       44.70       -8.75     38.27 o 
 -14  16   0     3582.42     3540.98    120.81 o 
 -11  16   0     1699.11     1723.81    103.21 o 
  -8  16   0       49.33       16.06     24.72 o 
  -5  16   0     1009.08     1039.31     50.47 o 
  -2  16   0      611.04      528.45     47.32 o 
 -16  17   0     2830.53     2860.21    117.28 o 
 -13  17   0       89.14       78.01     45.28 o 
 -10  17   0    10648.89     9357.96    150.48 o 
  -7  17   0     1465.91     1744.82     65.47 o 
  -4  17   0       17.21      -29.23     29.23 o 
  -1  17   0     3182.19     3149.51    121.22 o 
 -15  18   0       46.31       14.49     44.64 o 
 -12  18   0     3108.18     3003.26    105.65 o 
  -9  18   0     4085.14     4112.25     98.45 o 
  -6  18   0     2008.27     2056.63     98.60 o 
  -3  18   0     3118.70     3116.81    107.19 o 
   0  18   0      265.81      188.34     56.98 o 
 -17  19   0      296.27      312.72     62.88 o 
 -14  19   0       70.05       58.69     49.53 o 
 -11  19   0        9.32       62.92     37.83 o 
  -8  19   0     3724.19     3521.40     92.40 o 
  -5  19   0     3007.64     2657.14     91.52 o 
  -2  19   0      170.87      182.22     51.10 o 
 -19  20   0      716.34      713.91     84.21 o 
 -16  20   0     2758.09     3223.69    137.96 o 
 -13  20   0      183.13      139.83     52.85 o 
 -10  20   0      536.72      478.43     72.34 o 
  -7  20   0      289.47      244.64     42.03 o 
  -4  20   0     9086.67     8778.21    222.90 o 
  -1  20   0      703.92      763.34     82.62 o 
 -18  21   0       11.97       32.13     57.44 o 
 -15  21   0     3706.34     3828.80    155.50 o 
 -12  21   0      289.24      326.67     55.42 o 
  -9  21   0     2719.05     2961.29    122.64 o 
  -6  21   0        1.80      -32.98     38.09 o 
  -3  21   0     3735.24     4115.66    188.71 o 
   0  21   0      148.37      171.83     75.53 o 
 -20  22   0       16.85       53.96     71.96 o 
 -17  22   0     1330.72     1585.36    114.09 o 
 -14  22   0      852.24      800.10     79.85 o 
 -11  22   0       22.43       80.27     44.24 o 
  -8  22   0      528.92      627.10     60.52 o 
  -5  22   0      622.44      540.74     64.98 o 
  -2  22   0      135.87      171.72     81.86 o 
 -19  23   0      964.60     1092.08    120.51 o 
 -16  23   0        0.03      -53.61     53.61 o 
 -13  23   0     2244.28     2458.04    119.78 o 
 -10  23   0      111.50      137.81     54.23 o 
  -7  23   0      559.90      385.63     66.12 o 
  -4  23   0      268.37      319.43     81.72 o 
 -18  24   0     1302.35     1438.06    152.65 o 
 -15  24   0       64.02       37.70     73.03 o 
 -12  24   0      616.44      578.52     78.85 o 
  -9  24   0      250.24      261.83     73.07 o 
  -6  24   0      580.30      548.60     95.98 o 
 -17  25   0      115.64      -38.68     84.16 o 
 -14  25   0       12.91       -5.14     73.79 o 
 -11  25   0      259.20      163.30     74.74 o 
  -8  25   0       19.44       67.54     94.09 o 
  -3   2   1    93774.09    99732.64    747.86 o 
  -5   3   1    60656.79    62087.65    412.82 o 
  -2   3   1   567495.38   596189.00   4451.26 o 
   1   3   1    65300.99    71182.57    410.24 o 
  -4   4   1     8921.93     8427.14     77.10 o 
   2   4   1   111982.05   117005.10    660.21 o 
  -9   5   1      102.51       61.44     14.50 o 
  -6   5   1    66272.88    66296.46    442.84 o 
  -3   5   1    22032.61    26044.96    172.36 o 
   0   5   1      879.53     1018.37     22.66 o 
   3   5   1    19287.13    18301.57    144.46 o 
 -11   6   1    76825.29    77311.30    448.63 o 
  -8   6   1     1168.05     1154.60     30.18 o 
  -5   6   1     2502.66     2803.14     51.68 o 
  -2   6   1    19811.77    21811.03    141.65 o 
   1   6   1     4910.40     4490.23     51.21 o 
   4   6   1     4716.58     4624.61     84.20 o 
 -13   7   1      532.20      496.38     32.98 o 
 -10   7   1      515.23      716.71     28.09 o 
  -7   7   1    50454.24    49748.87    289.93 o 
  -4   7   1     2101.19     2516.57     43.24 o 
  -1   7   1    12100.93    12605.91     86.93 o 
   2   7   1     6347.41     6451.24     65.72 o 
   5   7   1    10337.53    10457.97    111.86 o 
 -15   8   1      444.04      307.02     29.82 o 
 -12   8   1     7339.01     6934.85     92.00 o 
  -9   8   1      986.52     1019.53     28.48 o 
  -6   8   1     4144.92     4552.86     59.68 o 
  -3   8   1    35773.25    36092.13    215.47 o 
   0   8   1     7967.68     8171.64     73.26 o 
   3   8   1     8946.32     9662.53    104.14 o 
   6   8   1     8244.61     7920.22    109.71 o 
 -17   9   1       47.23       68.31     28.27 o 
 -14   9   1      142.50       58.54     20.77 o 
 -11   9   1     1218.57     1082.57     32.79 o 
  -8   9   1       37.49       64.56     13.61 o 
  -5   9   1     1822.02     1738.84     33.27 o 
   1   9   1    73651.98    73270.88    382.28 o 
   4   9   1    30786.24    31003.21    331.95 o 
   7   9   1      145.02       89.61     28.14 o 
 -19  10   1     3170.21     3077.85     90.74 o 
 -16  10   1    11493.65    11275.45    131.28 o 
 -13  10   1      339.05      265.33     28.29 o 
 -10  10   1    16220.82    15244.27    121.92 o 
  -7  10   1     6632.40     6692.67     73.56 o 
  -4  10   1     6963.18     6276.93     73.25 o 
  -1  10   1      172.65      162.69     16.05 o 
   2  10   1      247.59      236.23     23.78 o 
   5  10   1    12006.19    12474.91    153.07 o 
   8  10   1     3522.59     3528.85    128.90 o 
 -21  11   1      885.66     1000.50     75.06 o 
 -18  11   1      132.83      128.56     33.60 o 
 -15  11   1       16.61       31.17     21.89 o 
 -12  11   1     3323.13     3343.59     63.21 o 
  -9  11   1    17333.59    16853.15    128.45 o 
  -6  11   1    13710.08    13730.50    127.43 o 
  -3  11   1     3291.91     3051.93     52.31 o 
   0  11   1     1903.10     2218.28     56.96 o 
   3  11   1     5311.61     5175.98    110.49 o 
   6  11   1      944.25      889.06     60.36 o 
   9  11   1     5184.02     5134.10    133.63 o 
 -23  12   1        6.95       22.50     50.70 o 
 -20  12   1     1778.00     1936.84     88.04 o 
 -17  12   1      262.04      159.69     35.49 o 
 -14  12   1       23.20       24.86     22.52 o 
 -11  12   1    10146.21     9913.24    127.83 o 
  -8  12   1    48791.25    48632.40    297.79 o 
  -5  12   1      370.36      152.15     20.63 o 
  -2  12   1       67.52       66.15     21.35 o 
   1  12   1     2305.53     2151.43     60.39 o 
   4  12   1     5902.65     5928.65    127.03 o 
   7  12   1      483.78      421.74     55.96 o 
  10  12   1     1470.48     1433.55     87.57 o 
 -25  13   1       42.05        0.00     68.71 o 
 -22  13   1       11.07       46.66     49.01 o 
 -19  13   1     6585.46     6723.12    158.87 o 
 -16  13   1     3295.20     3277.34     81.91 o 
 -13  13   1       96.87       81.15     27.31 o 
 -10  13   1     1969.55     2257.27     84.93 o 
  -7  13   1     9495.59     9773.73    139.11 o 
  -4  13   1    34284.09    34127.50    235.45 o 
  -1  13   1     7009.27     6898.66    103.43 o 
   2  13   1     3449.06     3150.80     99.76 o 
   5  13   1      548.63      478.57     96.33 o 
   8  13   1       15.69        7.42     45.25 o 
  11  13   1      141.11       82.90     61.91 o 
 -24  14   1        2.16       41.05     53.74 o 
 -21  14   1     2896.18     2894.95    103.01 o 
 -18  14   1      854.25      965.26     58.69 o 
 -15  14   1      560.67      578.47     50.79 o 
 -12  14   1      497.27      339.40     38.37 o 
  -9  14   1     1409.24     1501.30     54.04 o 
  -6  14   1      338.23      304.19     32.56 o 
  -3  14   1      234.88      212.08     31.81 o 
   0  14   1     5384.31     5081.00    112.81 o 
   3  14   1      308.44      227.85     53.86 o 
   6  14   1      830.98      973.16     94.52 o 
   9  14   1      648.74      662.67     77.53 o 
 -23  15   1      693.67      553.92     83.24 o 
 -20  15   1      845.60      835.01     71.12 o 
 -17  15   1     5255.04     5123.40    135.93 o 
 -14  15   1      833.49      898.95     63.79 o 
 -11  15   1      218.05      173.76     33.98 o 
  -8  15   1    10839.10    11542.88    142.14 o 
  -5  15   1     3073.40     3366.88     75.34 o 
  -2  15   1     9357.29     9356.71    136.44 o 
   1  15   1     4893.92     5293.29    140.39 o 
   4  15   1     1228.20     1084.87     93.71 o 
   7  15   1     3666.57     4071.75    152.54 o 
  10  15   1      141.97      189.35     72.84 o 
 -25  16   1        4.76       74.79     68.43 o 
 -22  16   1     1109.50     1116.62     87.93 o 
 -19  16   1      386.86      389.52     56.57 o 
 -16  16   1      179.69      258.99     50.42 o 
 -13  16   1    14318.63    14611.76    223.16 o 
 -10  16   1     9275.05     8684.47    138.35 o 
  -7  16   1     1747.73     1777.57     61.25 o 
  -4  16   1     2211.50     2392.88     77.57 o 
  -1  16   1     1685.81     1743.91     93.84 o 
   2  16   1      666.73      460.05     64.79 o 
   5  16   1       10.69       -1.07     51.39 o 
   8  16   1     1067.32      999.53    109.03 o 
 -24  17   1      277.56      260.72     68.96 o 
 -21  17   1      109.48      113.02     57.30 o 
 -18  17   1      359.41      458.31     64.66 o 
 -15  17   1     1557.95     1590.31     91.13 o 
 -12  17   1      309.64      307.91     44.77 o 
  -9  17   1       39.39       58.19     30.57 o 
  -6  17   1      359.84      300.20     39.79 o 
  -3  17   1     5868.54     5847.16    142.49 o 
   0  17   1      951.24     1017.34     82.07 o 
   3  17   1        1.71       13.36     53.71 o 
   6  17   1       18.86       54.39     73.33 o 
 -23  18   1      347.28      400.15    104.42 o 
 -20  18   1      153.00      139.72     59.70 o 
 -17  18   1     3014.72     3268.00    134.76 o 
 -14  18   1     2527.46     2847.47    114.40 o 
 -11  18   1     1741.89     1783.66     83.52 o 
  -8  18   1      151.67      133.76     33.67 o 
  -5  18   1     6798.41     6561.81    124.11 o 
  -2  18   1     3594.84     3634.17    131.44 o 
   1  18   1        4.33       -0.59     54.92 o 
   4  18   1        2.57       43.39     59.87 o 
 -22  19   1     1905.58     1741.00    121.46 o 
 -19  19   1     1882.86     1780.57    124.39 o 
 -16  19   1     3691.95     3594.58    140.01 o 
 -13  19   1      191.94      223.35     58.79 o 
 -10  19   1      246.63      220.25     42.48 o 
  -7  19   1     1284.74     1095.32     79.99 o 
  -4  19   1     2792.77     2940.63    107.31 o 
  -1  19   1     2869.48     3189.29    132.67 o 
   2  19   1      634.19      679.50     86.77 o 
   5  19   1       50.56      143.87     77.81 o 
 -21  20   1        6.50       40.10     60.68 o 
 -18  20   1       28.34       12.89     59.32 o 
 -15  20   1      275.33      386.74     69.57 o 
 -12  20   1     2520.78     2135.57     97.35 o 
  -9  20   1       52.07       59.69     37.05 o 
  -6  20   1     2243.59     2438.73     91.45 o 
  -3  20   1      229.28      207.33     60.02 o 
   0  20   1      557.12      420.34     71.68 o 
   3  20   1      478.56      363.14     92.14 o 
 -23  21   1      267.45      306.87     94.75 o 
 -20  21   1      253.36      262.47     92.65 o 
 -17  21   1      210.78      120.12     65.70 o 
 -14  21   1     3849.67     3795.69    219.92 o 
 -11  21   1      520.10      470.32     64.73 o 
  -8  21   1     1374.05     1434.32     82.07 o 
  -5  21   1       20.30      119.55     47.96 o 
  -2  21   1       58.46      121.26     57.30 o 
   1  21   1      129.55      108.72     73.52 o 
 -22  22   1      200.13      379.49    102.66 o 
 -19  22   1     1779.31     1607.97    213.52 o 
 -16  22   1      134.23      122.57     69.93 o 
 -13  22   1      976.26      922.68     79.97 o 
 -10  22   1     2749.31     2924.36    136.43 o 
  -7  22   1     2380.56     2254.56    116.38 o 
  -4  22   1        1.29       61.57     51.64 o 
  -1  22   1      893.33      911.50    108.82 o 
 -21  23   1      176.02       52.69     83.78 o 
 -18  23   1       20.97       75.64     83.95 o 
 -15  23   1      211.87      279.46     92.66 o 
 -12  23   1      407.93      387.08     65.82 o 
  -9  23   1       86.94       58.30     49.60 o 
  -6  23   1      465.41      429.61     63.90 o 
  -3  23   1      611.99      616.77    120.16 o 
 -17  24   1      774.67      931.19    118.25 o 
 -14  24   1      397.74      476.06     92.35 o 
 -11  24   1      125.28      149.61     56.89 o 
  -8  24   1      582.76      594.24    100.87 o 
  -5  24   1       59.63      131.46     74.37 o 
 -16  25   1     1169.29     1148.07    121.26 o 
 -13  25   1      227.89      321.70     90.64 o 
 -10  25   1      805.02      688.59     97.04 o 
   0   1   2    18721.07    20659.54    200.84 o 
  -2   2   2    16687.95    17562.45    151.22 o 
   1   2   2   195722.16   213766.86   1583.18 o 
  -4   3   2   222723.53   224270.22   1210.17 o 
  -1   3   2    50778.04    51361.84    345.73 o 
  -6   4   2     7173.30     7063.21     76.00 o 
  -3   4   2    89038.05    89262.01    545.25 o 
  -8   5   2    97455.24    99908.17    600.25 o 
  -5   5   2    10045.76     9138.04     78.76 o 
  -2   5   2    64214.97    63950.17    373.78 o 
   1   5   2      555.44      682.71     26.31 o 
   4   5   2     3004.42     3232.70     54.30 o 
 -10   6   2     4004.68     3710.15     60.46 o 
  -7   6   2      834.47     1047.24     33.52 o 
  -4   6   2    59891.84    62204.91    357.53 o 
  -1   6   2     4516.29     5497.62     65.61 o 
   2   6   2      109.91      175.10     16.12 o 
   5   6   2    16994.42    17619.95    147.61 o 
 -12   7   2     4555.15     4640.11     76.26 o 
  -9   7   2     5058.11     4898.08     61.02 o 
  -3   7   2     9682.24    11119.46     87.32 o 
   0   7   2    76213.86    78417.44    396.69 o 
   3   7   2    34098.79    35455.77    227.06 o 
   6   7   2     1770.29     1761.33     55.42 o 
 -14   8   2     2458.10     2503.70     65.29 o 
 -11   8   2      177.79      217.67     20.07 o 
  -8   8   2     2229.76     2203.07     40.26 o 
  -5   8   2     1139.32     1348.75     33.20 o 
  -2   8   2    17537.21    16908.91    123.59 o 
   1   8   2    10990.95    10191.27     81.21 o 
   4   8   2    32267.34    33132.74    229.22 o 
   7   8   2     5266.78     4998.65    121.07 o 
 -16   9   2       80.51      131.22     26.90 o 
 -13   9   2    23269.51    23095.66    200.82 o 
 -10   9   2     5168.65     5084.66     64.24 o 
  -7   9   2    20066.83    19826.44    139.58 o 
  -4   9   2    39063.75    39171.93    240.66 o 
  -1   9   2      216.78       70.51     15.18 o 
   2   9   2     2721.62     2880.23     53.35 o 
   5   9   2       42.29       77.78     23.74 o 
   8   9   2    13166.19    13528.40    166.54 o 
 -18  10   2        6.26       27.59     29.25 o 
 -15  10   2      746.22      735.40     42.15 o 
 -12  10   2     4324.54     4197.47     84.21 o 
  -9  10   2    17537.96    17221.55    131.37 o 
  -6  10   2     6494.23     6114.00     67.96 o 
  -3  10   2    37420.78    38758.75    238.45 o 
   0  10   2      125.75      171.96     17.38 o 
   3  10   2     1030.45      953.58     42.45 o 
   6  10   2       16.01       15.23     29.69 o 
   9  10   2     2540.98     2505.55    100.27 o 
 -20  11   2     3910.08     4125.04    121.08 o 
 -17  11   2     2944.82     3048.44     78.08 o 
 -14  11   2      236.40      187.50     28.58 o 
 -11  11   2     3270.57     3140.51     54.36 o 
  -8  11   2     1994.89     1994.78     64.19 o 
  -5  11   2    26308.30    25185.25    175.21 o 
  -2  11   2     1933.55     1774.61     49.66 o 
   1  11   2       38.15        2.75     20.60 o 
   4  11   2     1044.23     1035.54     58.87 o 
   7  11   2     1711.39     1618.90     75.27 o 
  10  11   2       12.39      -22.61     42.44 o 
 -22  12   2     1430.39     1658.15    100.16 o 
 -19  12   2     3401.79     3545.53    107.49 o 
 -16  12   2     1001.77     1001.88     59.19 o 
 -13  12   2     5828.60     6176.73    103.33 o 
 -10  12   2      842.89      939.41     41.60 o 
  -7  12   2     3115.87     2823.98     66.86 o 
  -4  12   2      693.54      861.30     36.88 o 
  -1  12   2    60166.95    58866.75    362.47 o 
   2  12   2     6373.30     6101.53    133.84 o 
   5  12   2     1174.74      902.11     64.99 o 
   8  12   2      545.04      486.14     64.40 o 
  11  12   2      205.79      193.09     60.69 o 
 -24  13   2      326.70      344.20     70.24 o 
 -21  13   2     1710.78     1609.77     96.93 o 
 -18  13   2     3282.54     3309.59    107.36 o 
 -15  13   2     2033.29     1953.42     88.26 o 
 -12  13   2     5057.03     4801.24     87.39 o 
  -9  13   2     1360.26     1327.70     49.94 o 
  -6  13   2       14.23       -0.15     19.15 o 
  -3  13   2        0.71      -22.18     22.18 o 
   0  13   2     2308.90     2265.50     80.77 o 
   3  13   2     8792.94     8411.26    176.44 o 
   6  13   2     4021.06     4501.96    157.74 o 
   9  13   2        0.51       34.71     49.74 o 
  12  13   2      233.84      390.89     92.56 o 
 -23  14   2      856.27      986.63     98.28 o 
 -20  14   2       58.97       46.92     38.37 o 
 -17  14   2     1258.16     1395.00     75.70 o 
 -14  14   2    14779.96    14705.54    201.69 o 
 -11  14   2     2382.76     2364.38     88.04 o 
  -8  14   2       10.87       -2.35     23.63 o 
  -5  14   2    10868.89    10651.12    131.56 o 
  -2  14   2        4.74      -10.92     25.01 o 
   1  14   2     3272.44     3018.52    110.94 o 
   4  14   2       52.40       25.93     46.29 o 
   7  14   2      784.62      776.59     83.89 o 
  10  14   2      102.02      223.30     68.04 o 
 -25  15   2        3.74        3.84     70.31 o 
 -22  15   2      248.01      250.77     55.23 o 
 -19  15   2       79.69       74.85     40.36 o 
 -16  15   2     3783.85     4089.87    122.95 o 
 -13  15   2      266.06      241.12     52.72 o 
 -10  15   2     7911.00     8188.68    137.19 o 
  -7  15   2     2035.57     2004.34     64.88 o 
  -4  15   2      810.87      863.67     49.29 o 
  -1  15   2     7333.80     6806.83    129.09 o 
   2  15   2       59.00       15.52     41.65 o 
   5  15   2     1937.05     1561.11    110.79 o 
   8  15   2      446.86      414.25     71.31 o 
 -24  16   2       28.00      -18.03     63.59 o 
 -21  16   2      670.72      462.03     64.96 o 
 -18  16   2      343.59      255.93     59.50 o 
 -15  16   2     2046.81     2347.61    109.94 o 
 -12  16   2      801.63      797.85     64.08 o 
  -9  16   2      265.43      260.11     40.93 o 
  -6  16   2     9113.57     8578.01    126.10 o 
  -3  16   2    12462.85    12229.93    162.68 o 
   0  16   2      255.56      361.03     59.42 o 
   3  16   2      393.51      210.35     57.22 o 
   6  16   2       77.79       89.20     60.57 o 
   9  16   2      327.11      370.76     83.05 o 
 -23  17   2     1765.40     1614.05    108.56 o 
 -20  17   2      593.82      676.69     84.25 o 
 -17  17   2     6263.07     5873.99    164.98 o 
 -14  17   2        9.82       21.52     42.39 o 
 -11  17   2      385.13      352.15     54.45 o 
  -8  17   2      573.50      799.19     51.73 o 
  -5  17   2     2819.11     2995.47     87.48 o 
  -2  17   2      414.53      408.32     60.41 o 
   1  17   2        8.37      -13.02     44.10 o 
   4  17   2        0.79       76.57     61.01 o 
   7  17   2        1.27       35.88     68.58 o 
 -22  18   2       16.87      -17.91     58.12 o 
 -19  18   2      415.48      397.78     72.88 o 
 -16  18   2     1759.69     1715.18    145.95 o 
 -13  18   2     1609.20     1520.24    101.60 o 
 -10  18   2     4099.00     4547.48    107.90 o 
  -7  18   2     7608.85     7832.10    127.59 o 
  -4  18   2       37.75       87.42     35.68 o 
  -1  18   2     4938.96     4501.81    145.70 o 
   2  18   2     2661.81     2856.33    146.17 o 
   5  18   2      748.42      559.69     97.00 o 
 -24  19   2        9.04        1.93     84.06 o 
 -21  19   2      438.59      459.33     78.31 o 
 -18  19   2     4317.69     4450.03    172.16 o 
 -15  19   2     4291.46     4259.08    150.20 o 
 -12  19   2      817.19      680.41     63.69 o 
  -9  19   2     2516.17     2680.24    122.11 o 
  -6  19   2      924.20      930.89     62.13 o 
  -3  19   2        5.30       94.65     45.95 o 
   0  19   2      135.66      119.06     54.53 o 
   3  19   2      397.73      303.55     86.42 o 
 -23  20   2       25.90      -53.86     78.14 o 
 -20  20   2      681.02      683.76     92.22 o 
 -17  20   2       12.12      -39.03     55.49 o 
 -14  20   2     1036.00      806.04    100.31 o 
 -11  20   2     2374.25     2339.15     96.30 o 
  -8  20   2     1405.49     1186.77     73.33 o 
  -5  20   2      646.02      694.19     65.33 o 
  -2  20   2      124.64      104.98     50.38 o 
   1  20   2        6.02      -13.13     64.77 o 
 -22  21   2        3.69      -75.44     75.44 o 
 -19  21   2      402.80      501.10     85.87 o 
 -16  21   2     2954.72     3024.03    196.58 o 
 -13  21   2      482.92      384.22     63.65 o 
 -10  21   2      470.36      379.56     60.96 o 
  -7  21   2     1771.51     1816.28     84.46 o 
  -4  21   2      791.57      687.20     78.55 o 
  -1  21   2      431.97      348.56     72.57 o 
 -21  22   2        3.17       18.86     86.92 o 
 -18  22   2      604.54      696.06    111.15 o 
 -15  22   2       19.23      -27.78     56.88 o 
 -12  22   2      600.12      684.04     73.23 o 
  -9  22   2        4.60       20.46     46.66 o 
  -6  22   2      286.15      237.75     54.27 o 
  -3  22   2      670.54      844.01     87.29 o 
   0  22   2     1472.71     1687.89    227.54 o 
 -20  23   2      775.99      796.78    124.89 o 
 -17  23   2      483.02      426.05    101.57 o 
 -14  23   2     1525.21     1646.82    108.26 o 
 -11  23   2      105.32      139.31     49.69 o 
  -8  23   2      234.10      226.47     52.25 o 
  -5  23   2       60.03      142.72     60.02 o 
 -19  24   2       26.46      -69.17     83.78 o 
 -16  24   2       51.14       42.36     72.75 o 
 -13  24   2     1431.16     1051.32    128.58 o 
 -10  24   2      724.94      765.54     87.80 o 
  -7  24   2     1144.42     1044.04    103.47 o 
 -15  25   2       27.30      -14.10     66.89 o 
 -12  25   2      551.09      494.55    103.23 o 
  -9  25   2     1053.16     1045.25     98.37 o 
   0   0   3    86142.73    95367.20   1125.21 o 
   1   1   3      950.26      743.96     21.10 o 
  -1   2   3    96831.14   102246.59    571.53 o 
   2   2   3    49035.57    50757.76    303.23 o 
  -3   3   3       70.76      167.39     16.05 o 
   3   3   3     1725.64     1646.17     32.42 o 
  -5   4   3    14301.68    14669.95    122.15 o 
  -2   4   3    29355.02    29437.89    174.82 o 
   1   4   3     1548.24     1993.51     33.46 o 
   4   4   3        8.34       52.20     13.19 o 
  -7   5   3    17969.07    19681.34    153.25 o 
  -4   5   3    42964.34    44997.93    261.26 o 
  -1   5   3    89887.12    89402.73    447.68 o 
   2   5   3    46219.40    47704.98    248.28 o 
   5   5   3     2690.79     3386.40     63.74 o 
  -9   6   3        2.18       12.45     13.68 o 
  -3   6   3   119125.99   129780.14    672.41 o 
   0   6   3     9720.76    10092.34     84.18 o 
   3   6   3    63679.91    66795.33    346.98 o 
   6   6   3    17176.51    17027.20    160.63 o 
 -11   7   3     6868.74     6972.64     92.61 o 
  -8   7   3     5092.56     4842.80     83.78 o 
  -2   7   3     9721.70    10275.11     86.37 o 
   1   7   3     8715.55     7949.57     76.67 o 
   4   7   3     9120.00     9141.58     98.88 o 
   7   7   3     8649.18     9006.44    114.56 o 
 -13   8   3     3860.96     3995.08     94.57 o 
 -10   8   3    74809.61    73848.97    441.87 o 
  -7   8   3    32837.52    32425.08    213.83 o 
  -4   8   3     8594.68     8680.76     79.91 o 
  -1   8   3    33771.70    33151.14    210.45 o 
   2   8   3      335.04      455.92     24.74 o 
   5   8   3     1465.45     1289.02     48.50 o 
   8   8   3     1657.69     1723.57     60.28 o 
 -15   9   3     1072.14     1209.60     50.08 o 
 -12   9   3      765.72      816.46     42.66 o 
  -9   9   3    12765.59    13367.44    125.71 o 
  -6   9   3    13109.20    12700.95    110.85 o 
  -3   9   3    40215.34    42147.49    237.76 o 
   0   9   3       15.42        5.01     14.25 o 
   3   9   3       13.60        6.92     16.85 o 
   6   9   3     2419.97     2502.99     65.30 o 
   9   9   3      782.30      785.06     54.66 o 
 -17  10   3     2737.34     2760.61     74.73 o 
 -14  10   3    10847.48    10476.29    130.07 o 
 -11  10   3      248.62      299.19     24.41 o 
  -8  10   3    16096.70    16283.74    136.71 o 
  -5  10   3      530.97      434.87     24.29 o 
  -2  10   3    71317.49    71641.73    389.23 o 
   1  10   3     1605.27     1873.33     45.23 o 
   4  10   3      941.24     1107.02     55.14 o 
   7  10   3     1021.45     1047.21     62.70 o 
  10  10   3      542.12      524.77     60.71 o 
 -19  11   3     1164.74     1407.59     66.28 o 
 -16  11   3      433.05      316.99     34.74 o 
 -13  11   3     3770.99     2922.78     71.65 o 
 -10  11   3     1620.47     1590.15     44.82 o 
  -7  11   3    10008.77    10775.84    105.69 o 
  -4  11   3     4433.20     4660.77     60.02 o 
  -1  11   3    29294.08    28997.77    228.03 o 
   2  11   3    24973.31    24944.48    229.43 o 
   5  11   3     4417.78     4361.33    111.37 o 
   8  11   3     2463.82     2453.61    106.95 o 
  11  11   3     1673.72     1614.55     96.52 o 
 -21  12   3      116.40       95.19     52.67 o 
 -18  12   3      156.90      149.83     36.22 o 
 -15  12   3    19707.85    19972.11    235.73 o 
 -12  12   3     3371.15     3669.84     91.50 o 
  -9  12   3      465.98      477.29     30.52 o 
  -6  12   3     2485.71     2436.60     64.32 o 
  -3  12   3     1665.25     1438.54     51.21 o 
   0  12   3     3849.86     3839.42     80.58 o 
   3  12   3      144.73      197.21     40.25 o 
   6  12   3    11712.93    11577.33    182.57 o 
   9  12   3     2653.65     2416.10    113.89 o 
  12  12   3      186.08      152.25     66.67 o 
 -23  13   3        7.58      -15.80     55.05 o 
 -20  13   3      311.17      252.87     48.17 o 
 -17  13   3     3056.28     2796.54     86.91 o 
 -14  13   3     4021.45     4132.50    103.22 o 
 -11  13   3    11568.48    11527.16    141.63 o 
  -8  13   3     3253.79     3470.08     79.51 o 
  -5  13   3    21170.35    21424.28    194.48 o 
  -2  13   3     1471.30     1244.52     51.76 o 
   1  13   3     1178.69     1129.70     68.00 o 
   4  13   3     2679.80     2298.64    101.27 o 
   7  13   3      786.92      639.14     69.26 o 
  10  13   3       81.86      117.27     55.43 o 
 -25  14   3       52.13       36.26     79.87 o 
 -22  14   3      174.52       77.93     54.02 o 
 -19  14   3      928.59     1014.81     67.98 o 
 -16  14   3     8872.72     9653.35    167.52 o 
 -13  14   3      264.45      283.79     47.98 o 
 -10  14   3     2038.53     2185.93     75.30 o 
  -7  14   3    23834.78    22962.22    207.38 o 
  -4  14   3    23536.77    22839.55    209.00 o 
  -1  14   3       23.84       22.49     29.18 o 
   2  14   3     5467.41     5280.06    141.56 o 
   5  14   3      809.79      761.49     79.07 o 
   8  14   3       14.14       22.46     55.65 o 
  11  14   3      496.87      591.23    113.21 o 
 -24  15   3     1904.52     1907.29    163.06 o 
 -21  15   3     1026.04     1221.18     84.34 o 
 -18  15   3     2687.25     2842.83    123.05 o 
 -15  15   3      243.08      135.73     45.61 o 
 -12  15   3     3071.74     2872.53     96.00 o 
  -9  15   3      808.25      801.53     53.97 o 
  -6  15   3      404.36      296.83     35.84 o 
  -3  15   3     2687.33     2401.82     75.81 o 
   0  15   3     4524.96     4345.76    130.00 o 
   3  15   3      157.47      128.76     52.32 o 
   6  15   3      242.31      186.77     63.66 o 
   9  15   3      247.73      247.82     87.95 o 
 -23  16   3      173.96      196.10     63.35 o 
 -20  16   3      796.98      614.20     78.68 o 
 -17  16   3       43.70       29.82     44.92 o 
 -14  16   3    11252.48    11422.50    222.82 o 
 -11  16   3     4237.81     4841.04    120.50 o 
  -8  16   3     1126.95     1253.91     57.41 o 
  -5  16   3      374.51      395.14     40.66 o 
  -2  16   3     1305.00     1011.23     61.91 o 
   1  16   3     5376.32     5634.90    202.08 o 
   4  16   3     1791.51     1829.33    113.90 o 
   7  16   3      137.76       62.26     64.27 o 
 -22  17   3       92.18      122.74     61.18 o 
 -19  17   3     1390.40     1308.84    100.92 o 
 -16  17   3     2414.95     2710.14    122.03 o 
 -13  17   3     5888.48     5697.26    215.02 o 
 -10  17   3      599.24      645.34     72.55 o 
  -7  17   3       17.98       -5.65     28.80 o 
  -4  17   3      355.56      307.00     42.00 o 
  -1  17   3        1.73       38.92     43.42 o 
   2  17   3     3674.72     3728.33    178.29 o 
   5  17   3      345.47      318.65     77.21 o 
 -24  18   3      118.75      -11.33     85.96 o 
 -21  18   3        1.97       -1.62     55.37 o 
 -18  18   3      387.18      411.22     78.69 o 
 -15  18   3      750.05      647.59     82.71 o 
 -12  18   3     5393.02     4842.84    161.05 o 
  -9  18   3      884.55      742.70     56.34 o 
  -6  18   3      265.33      208.85     40.55 o 
  -3  18   3      880.46      847.15     67.25 o 
   0  18   3      222.49      231.24     59.92 o 
   3  18   3        8.03      -52.36     52.36 o 
   6  18   3       67.72      121.22     67.40 o 
 -23  19   3      114.41       71.57     81.12 o 
 -20  19   3      433.90      550.13     87.52 o 
 -17  19   3      834.94     1042.04     92.77 o 
 -14  19   3      391.26      196.21     65.37 o 
 -11  19   3      321.91      264.17     55.37 o 
  -8  19   3     6033.75     5839.00    120.96 o 
  -5  19   3     2208.84     1972.29     83.16 o 
  -2  19   3      446.44      495.36     69.81 o 
   1  19   3        2.31       33.90     53.61 o 
   4  19   3      197.63      276.33     85.66 o 
 -22  20   3       59.91       99.19     78.08 o 
 -19  20   3     1408.04     1265.38    114.00 o 
 -16  20   3      851.41      494.04     75.57 o 
 -13  20   3     3228.64     3914.22    152.34 o 
 -10  20   3      870.54      882.72     64.52 o 
  -7  20   3     2008.09     2181.48     87.09 o 
  -4  20   3      901.11     1008.66     79.26 o 
  -1  20   3      286.78      328.02     66.81 o 
   2  20   3      248.21      262.10     81.73 o 
 -21  21   3     1147.71     1150.88    158.22 o 
 -18  21   3      282.82      214.29    105.01 o 
 -15  21   3       91.58       58.93     56.95 o 
 -12  21   3      149.87      184.87     47.28 o 
  -9  21   3      242.19      283.73     49.78 o 
  -6  21   3       70.43       76.26     41.51 o 
  -3  21   3      549.44      473.48     71.69 o 
   0  21   3       59.20       92.67     69.15 o 
 -20  22   3       18.55      -12.84     77.94 o 
 -17  22   3     1140.74     1222.74    116.18 o 
 -14  22   3     1260.46      971.11    153.41 o 
 -11  22   3     3126.71     3319.33    122.89 o 
  -8  22   3      356.32      461.61     59.56 o 
  -5  22   3        1.26       18.11     52.68 o 
  -2  22   3       16.32       71.28     62.74 o 
 -19  23   3        0.48       45.66     85.31 o 
 -16  23   3        0.12       71.11     83.28 o 
 -13  23   3       61.32      144.34     57.10 o 
 -10  23   3     2272.53     2536.87    115.60 o 
  -7  23   3     1720.73     1762.00    106.76 o 
  -4  23   3      139.77      140.83     70.65 o 
 -18  24   3       48.67       93.85     90.90 o 
 -15  24   3       21.37      -37.30     62.60 o 
 -12  24   3      255.86      249.20     60.17 o 
  -9  24   3       29.68        7.15     47.70 o 
  -6  24   3      142.96       75.19     68.32 o 
 -14  25   3      180.33      203.24     76.87 o 
 -11  25   3      615.56      593.56     76.95 o 
  -1   1   4    86320.09    87695.61    527.33 o 
  -3   2   4     9409.36     9335.60     82.46 o 
   0   2   4    16795.71    17866.22    129.27 o 
  -5   3   4    17351.76    16232.33    122.09 o 
  -2   3   4    25334.85    25210.47    164.62 o 
   1   3   4      844.69     1160.12     30.90 o 
  -7   4   4      505.88      687.82     25.60 o 
  -4   4   4    90929.54    98089.95    505.03 o 
  -1   4   4     8132.88     9223.25     87.76 o 
   2   4   4    26303.33    26189.38    202.81 o 
  -9   5   4    44193.42    45216.91    278.33 o 
  -6   5   4     8617.18     9230.78     85.18 o 
  -3   5   4    10817.19    11464.66     95.32 o 
   0   5   4     1851.67     1869.54     33.16 o 
   3   5   4     1825.92     1980.60     38.56 o 
 -11   6   4    26077.20    26103.87    208.17 o 
  -8   6   4      600.92      638.68     29.78 o 
  -2   6   4      121.18      129.07     16.22 o 
   1   6   4    55611.53    53770.67    306.13 o 
   4   6   4     4033.27     3568.37     53.14 o 
 -13   7   4     2624.38     2640.22     66.81 o 
 -10   7   4       17.46       23.40     14.88 o 
  -7   7   4    33554.65    32263.68    216.63 o 
  -4   7   4     1828.99     1748.88     42.76 o 
  -1   7   4    30303.90    30977.17    198.35 o 
   2   7   4     1584.36     1316.76     38.17 o 
   5   7   4     1611.22     1666.41     47.82 o 
 -15   8   4     4701.17     4064.25     82.79 o 
 -12   8   4      772.85      594.68     39.38 o 
  -9   8   4      345.78      312.99     21.86 o 
  -6   8   4     9538.29    10319.27     99.16 o 
  -3   8   4    47227.78    46980.00    286.09 o 
   0   8   4    53230.41    54585.45    310.90 o 
   3   8   4     2499.94     2520.53     50.91 o 
   6   8   4       71.37       44.06     23.06 o 
 -17   9   4     3245.84     3226.30     82.28 o 
 -14   9   4    13538.79    13518.83    152.62 o 
 -11   9   4       94.01       72.57     19.57 o 
  -8   9   4     1921.69     1896.53     46.67 o 
  -5   9   4     3327.50     3296.63     73.69 o 
  -2   9   4      465.61      282.32     22.26 o 
   1   9   4    87744.00    89306.91    478.78 o 
   4   9   4      783.96      871.48     40.49 o 
   7   9   4        2.02        9.32     25.01 o 
 -19  10   4      192.86      150.92     44.03 o 
 -16  10   4     1390.98     1474.05     58.01 o 
 -13  10   4     4037.89     3939.73     80.56 o 
 -10  10   4    10671.02     9681.49    113.86 o 
  -7  10   4      547.21      375.09     26.92 o 
  -4  10   4     1659.42     1683.70     48.63 o 
  -1  10   4     9876.64    10557.37    102.70 o 
   2  10   4    21073.58    20222.05    164.05 o 
   5  10   4     9146.01     9329.29    157.43 o 
   8  10   4      893.04      979.80     66.52 o 
 -21  11   4      568.18      544.36     69.49 o 
 -18  11   4     2348.09     2314.02     73.53 o 
 -15  11   4      100.03      102.31     28.11 o 
 -12  11   4    40709.40    40238.08    320.99 o 
  -9  11   4    17668.34    17604.17    157.63 o 
  -6  11   4     9211.70     9478.43    129.36 o 
  -3  11   4     1720.92     1816.77     48.93 o 
   0  11   4     2919.97     3049.09     70.71 o 
   3  11   4      357.21      230.81     39.97 o 
   6  11   4     1512.68     1422.16     75.06 o 
   9  11   4     1155.70     1372.70     84.02 o 
 -23  12   4     1565.99     1377.07    116.13 o 
 -20  12   4       46.02      -39.80     40.08 o 
 -17  12   4     3715.10     3452.08    106.98 o 
 -14  12   4     2486.63     2554.90     97.49 o 
 -11  12   4      620.82      419.37     35.37 o 
  -8  12   4    44432.52    43353.39    332.86 o 
  -5  12   4    15583.33    15221.07    159.09 o 
  -2  12   4      893.29      915.88     41.87 o 
   1  12   4     2554.09     2635.91     74.24 o 
   4  12   4     7432.13     7241.17    143.93 o 
   7  12   4      805.77      886.04     68.62 o 
  10  12   4        2.98       62.58     54.71 o 
 -22  13   4      518.25      600.50     89.43 o 
 -19  13   4      873.38      721.36     62.25 o 
 -16  13   4        5.10       38.15     31.49 o 
 -13  13   4      498.06      643.86     57.13 o 
 -10  13   4      210.02      248.39     34.18 o 
  -7  13   4     8096.55     8266.86    126.14 o 
  -4  13   4     1816.81     1727.98     57.78 o 
  -1  13   4     6409.88     6237.05    111.65 o 
   2  13   4     8682.74     8475.07    159.05 o 
   5  13   4      195.38      193.89     46.95 o 
   8  13   4        1.87        7.37     46.24 o 
  11  13   4      260.33      319.21     73.11 o 
 -24  14   4        4.01       57.78     64.52 o 
 -21  14   4     1001.02     1222.31     85.29 o 
 -18  14   4        4.56       -5.28     35.41 o 
 -15  14   4     3775.63     3634.30    110.98 o 
 -12  14   4     8203.06     8502.54    152.16 o 
  -9  14   4     6318.34     6943.15    122.16 o 
  -6  14   4     4199.58     4202.35     85.35 o 
  -3  14   4      168.68      134.20     29.65 o 
   0  14   4     3558.37     3544.40     98.46 o 
   3  14   4     8313.75     8174.84    186.09 o 
   6  14   4      937.97     1058.87     80.81 o 
   9  14   4       31.23       13.41     59.51 o 
 -23  15   4      997.25      962.73    125.39 o 
 -20  15   4      804.18      729.75     75.39 o 
 -17  15   4     9805.47    10125.28    199.10 o 
 -14  15   4     7582.59     7830.83    180.97 o 
 -11  15   4     8340.82     8552.33    145.40 o 
  -8  15   4       15.62       12.09     29.86 o 
  -5  15   4     7096.38     6726.74    109.22 o 
  -2  15   4     2023.36     1966.54     82.70 o 
   1  15   4     1083.31     1005.64     77.71 o 
   4  15   4     4204.24     4626.90    217.07 o 
   7  15   4      204.70      150.85     61.10 o 
 -22  16   4       15.35      -30.09     52.73 o 
 -19  16   4      449.41      497.11     79.38 o 
 -16  16   4      581.54      755.34     89.96 o 
 -13  16   4      126.64      153.58     48.83 o 
 -10  16   4      173.37      145.16     36.81 o 
  -7  16   4      299.33      410.14     41.89 o 
  -4  16   4      137.52       85.18     32.34 o 
  -1  16   4      363.51      312.40     56.47 o 
   2  16   4        0.02      -29.36     46.46 o 
   5  16   4      710.21      611.37     79.27 o 
   8  16   4      565.43      557.09     98.70 o 
 -24  17   4       10.31      155.15     97.71 o 
 -21  17   4     1305.97     1479.45    116.73 o 
 -18  17   4      589.68      688.43     80.30 o 
 -15  17   4      326.49      276.87     62.61 o 
 -12  17   4      303.38      213.56     49.82 o 
  -9  17   4    23148.43    22764.70    244.70 o 
  -6  17   4     2659.33     2399.16     88.08 o 
  -3  17   4        4.28      -24.68     31.08 o 
   0  17   4       23.28      -39.74     39.74 o 
   3  17   4      206.06      125.67     56.65 o 
   6  17   4      117.59      114.99     68.98 o 
 -23  18   4       45.80       60.73     79.77 o 
 -20  18   4     4034.89     4183.78    169.59 o 
 -17  18   4      400.11      278.12     63.82 o 
 -14  18   4      368.81      394.91     72.26 o 
 -11  18   4       18.44       22.40     37.86 o 
  -8  18   4     1748.73     1631.41     69.60 o 
  -5  18   4     3846.60     3890.81    103.25 o 
  -2  18   4     1494.80     1646.23     98.65 o 
   1  18   4      118.29       72.31     50.38 o 
   4  18   4      792.34      992.47    114.73 o 
 -22  19   4       30.68       63.64     87.20 o 
 -19  19   4      224.20      295.79     80.24 o 
 -16  19   4      397.31      289.72     63.95 o 
 -13  19   4      361.82      301.09     64.60 o 
 -10  19   4      593.47      819.47     60.88 o 
  -7  19   4        4.31      -16.96     33.67 o 
  -4  19   4      482.43      334.77     51.35 o 
  -1  19   4     2470.75     2541.36    124.07 o 
   2  19   4      640.97      725.55     92.03 o 
 -21  20   4       54.79        6.21     77.53 o 
 -18  20   4     2530.73     2599.58    136.24 o 
 -15  20   4       21.42      -41.53     51.96 o 
 -12  20   4     1226.44     1245.41     78.92 o 
  -9  20   4      276.44      307.77     50.23 o 
  -6  20   4      559.04      787.38     61.41 o 
  -3  20   4      142.11      136.75     54.63 o 
   0  20   4     1216.48     1196.18    104.83 o 
 -20  21   4      408.14      498.45    161.44 o 
 -17  21   4       67.30       57.60     56.85 o 
 -14  21   4     1796.29     2070.01    182.05 o 
 -11  21   4     6045.96     6016.81    143.09 o 
  -8  21   4     1184.80     1245.49     79.04 o 
  -5  21   4     1151.18     1273.42     94.33 o 
  -2  21   4        2.49       31.48     52.59 o 
   1  21   4        8.83        9.69     68.98 o 
 -19  22   4      175.97      147.82     89.89 o 
 -16  22   4        2.27      -24.03     59.63 o 
 -13  22   4       31.26        9.14     52.25 o 
 -10  22   4        4.21       -0.35     44.94 o 
  -7  22   4     1120.90     1027.75     80.12 o 
  -4  22   4     1976.64     1943.97    118.27 o 
  -1  22   4        8.62       48.16     65.12 o 
 -18  23   4      309.98      481.56    105.95 o 
 -15  23   4       95.22       53.26     65.65 o 
 -12  23   4       32.43       46.63     49.08 o 
  -9  23   4      603.88      704.10     77.22 o 
  -6  23   4      147.17      115.35     56.91 o 
 -17  24   4      613.51      743.69    121.58 o 
 -14  24   4        0.25       -3.14     60.41 o 
 -11  24   4      444.17      448.79     83.95 o 
  -8  24   4      439.65      471.66     83.54 o 
   0   1   5    24795.02    24484.44    165.32 o 
  -2   2   5     1661.93     1886.39     50.82 o 
   1   2   5    50790.65    47966.22    277.42 o 
  -4   3   5      976.48      928.47     28.90 o 
  -1   3   5    11140.24    12053.51     98.62 o 
   2   3   5     9719.86     9657.67     86.92 o 
  -6   4   5     1984.00     2226.52     44.50 o 
  -3   4   5     2590.19     2309.10     41.26 o 
   0   4   5     3434.56     3217.89     54.71 o 
   3   4   5     4018.13     4241.43     57.03 o 
  -8   5   5    32710.40    31033.70    199.19 o 
  -5   5   5       55.70      134.31     19.13 o 
  -2   5   5      828.94      759.69     29.22 o 
   1   5   5      260.06       99.79     15.00 o 
   4   5   5    20537.08    19071.82    148.60 o 
 -10   6   5      236.89      177.77     21.00 o 
  -7   6   5     8288.13     8415.84     81.63 o 
  -4   6   5    29353.79    29498.95    213.46 o 
  -1   6   5    42302.12    43752.59    252.87 o 
   2   6   5     7534.94     7002.51     74.91 o 
   5   6   5     1231.44     1314.37     39.42 o 
 -12   7   5     1586.95     1542.96     50.42 o 
  -9   7   5     1246.44     1318.42     37.09 o 
  -6   7   5     9936.79     9014.63     90.43 o 
  -3   7   5      113.75      193.67     20.66 o 
   0   7   5    16072.18    15690.99    123.21 o 
   3   7   5    11262.98    10556.96    100.91 o 
   6   7   5     2293.09     2175.07     63.66 o 
 -14   8   5     9136.99     9299.05    124.00 o 
 -11   8   5    21327.44    19659.54    167.62 o 
  -8   8   5     1409.49     1704.71     43.23 o 
  -5   8   5      958.13      970.08     35.19 o 
  -2   8   5      477.77      336.46     22.92 o 
   1   8   5      934.54      858.58     33.23 o 
   4   8   5    49165.36    48412.90    324.76 o 
   7   8   5     3466.87     3688.85     84.35 o 
 -16   9   5     2214.35     2186.89     68.63 o 
 -13   9   5     8446.92     8470.66    120.91 o 
 -10   9   5     2665.84     2979.95     67.12 o 
  -7   9   5    73852.90    75558.43    442.19 o 
  -4   9   5    28634.76    28705.62    205.49 o 
  -1   9   5     1464.44     1622.49     43.07 o 
   2   9   5     4382.14     4845.25     74.37 o 
   5   9   5    18068.74    17849.20    175.89 o 
   8   9   5       73.53       89.56     33.62 o 
 -18  10   5     1644.25     1489.46     65.17 o 
 -15  10   5       62.18       65.28     26.38 o 
 -12  10   5     2940.66     3208.59     71.18 o 
  -9  10   5    34579.99    32572.26    234.51 o 
  -6  10   5    23773.95    22525.76    176.91 o 
  -3  10   5      134.12      101.52     21.17 o 
   0  10   5     2393.70     2552.69     57.34 o 
   3  10   5      136.72      101.33     29.24 o 
   6  10   5      196.22       94.56     36.04 o 
   9  10   5      750.78      692.03     68.11 o 
 -20  11   5      403.25      365.48     55.46 o 
 -17  11   5      141.69      118.94     35.37 o 
 -14  11   5        4.19       -3.08     24.61 o 
 -11  11   5    16380.01    16008.93    157.15 o 
  -8  11   5      895.47     1044.12     41.71 o 
  -5  11   5    62195.26    62684.14    383.84 o 
  -2  11   5    12671.82    13339.93    138.57 o 
   1  11   5     7760.72     7658.51    113.14 o 
   4  11   5      417.82      401.78     47.00 o 
   7  11   5     2007.59     2171.73     91.41 o 
  10  11   5      307.73      287.18     58.04 o 
 -22  12   5        8.96        4.29     60.19 o 
 -19  12   5      222.30      160.03     43.64 o 
 -16  12   5     5019.50     4989.68    111.27 o 
 -13  12   5        4.35       -4.50     29.08 o 
 -10  12   5     5000.16     5152.10     94.75 o 
  -7  12   5      149.90      154.46     38.35 o 
  -4  12   5      908.15      905.82     43.73 o 
  -1  12   5     3090.11     3037.31     71.07 o 
   2  12   5    12872.67    12441.98    189.33 o 
   5  12   5     1339.50     1561.83     80.13 o 
   8  12   5        9.30       23.74     43.54 o 
  11  12   5      456.09      599.39     75.79 o 
 -24  13   5      442.30      334.16     87.05 o 
 -21  13   5       93.92      116.75     57.29 o 
 -18  13   5     6925.99     7741.84    149.83 o 
 -15  13   5     5283.28     5797.42    144.89 o 
 -12  13   5     3082.38     3027.70    105.70 o 
  -9  13   5      717.45      610.10     44.32 o 
  -6  13   5     1861.19     1532.71     58.10 o 
  -3  13   5        6.27       18.85     24.95 o 
   0  13   5      418.24      201.67     38.32 o 
   3  13   5      679.96      946.62     76.26 o 
   6  13   5      404.95      346.19     54.50 o 
   9  13   5       65.83      -52.26     52.26 o 
 -23  14   5       12.64      -34.25     72.52 o 
 -20  14   5      631.19      657.06     66.74 o 
 -17  14   5      562.73      704.98     66.62 o 
 -14  14   5     3150.71     3301.98    117.47 o 
 -11  14   5    17219.68    17409.57    207.00 o 
  -8  14   5     3540.24     3373.26     85.89 o 
  -5  14   5     7179.40     7673.95    120.54 o 
  -2  14   5      680.91      660.34     50.14 o 
   1  14   5       72.44       43.31     39.88 o 
   4  14   5      800.59      762.87     73.43 o 
   7  14   5     4118.78     4338.92    150.78 o 
  10  14   5      451.41      301.52     84.74 o 
 -22  15   5      168.41      -21.70     56.30 o 
 -19  15   5      648.59      488.57     61.34 o 
 -16  15   5       35.03       24.44     41.74 o 
 -13  15   5     1101.91      856.39     80.41 o 
 -10  15   5     7969.06     7763.59    136.73 o 
  -7  15   5     4114.28     4129.38     94.31 o 
  -4  15   5      817.99      858.85     50.99 o 
  -1  15   5     2193.63     2139.03     85.08 o 
   2  15   5     1571.84     1431.78     93.67 o 
   5  15   5      519.43      655.97     76.54 o 
   8  15   5      619.88      500.43     88.10 o 
 -24  16   5       68.53       28.68     79.32 o 
 -21  16   5     2791.80     2705.61    126.06 o 
 -18  16   5      102.55      152.15     57.91 o 
 -15  16   5      294.57      368.49     68.56 o 
 -12  16   5      741.87      738.90     74.56 o 
  -9  16   5    10192.33     9754.90    150.32 o 
  -6  16   5     4654.50     4503.40     95.49 o 
  -3  16   5      370.76      271.60     44.11 o 
   0  16   5       41.23        7.79     41.80 o 
   3  16   5      387.33      310.97     65.45 o 
   6  16   5       31.84      104.16     70.26 o 
 -23  17   5      251.97      329.49     86.63 o 
 -20  17   5     1746.07     2142.73    139.12 o 
 -17  17   5     1379.17     1511.05    120.34 o 
 -14  17   5      749.19      797.00     87.00 o 
 -11  17   5     2035.88     2203.11     87.87 o 
  -8  17   5      482.37      388.44     50.69 o 
  -5  17   5       23.60       30.39     35.65 o 
  -2  17   5     4724.87     5168.19    146.78 o 
   1  17   5     1381.64     1569.87    113.18 o 
   4  17   5        0.17       17.84     60.32 o 
 -22  18   5      547.50      349.93     82.50 o 
 -19  18   5     1296.82     1257.76    126.42 o 
 -16  18   5        5.40       55.26     52.65 o 
 -13  18   5     1893.67     2025.24    128.29 o 
 -10  18   5     1437.72     1474.68     71.52 o 
  -7  18   5       65.64       18.61     34.20 o 
  -4  18   5        1.27       16.12     37.28 o 
  -1  18   5     1669.84     1471.41     97.96 o 
   2  18   5     1078.01      918.20     93.12 o 
   5  18   5     1417.55     1486.79    149.08 o 
 -21  19   5       18.79      -36.16     60.34 o 
 -18  19   5     1283.81     1468.15    123.96 o 
 -15  19   5     2831.72     3009.99    178.38 o 
 -12  19   5      962.26      952.08     73.77 o 
  -9  19   5      932.62     1014.83     65.31 o 
  -6  19   5       69.33        9.70     38.96 o 
  -3  19   5       16.25      -37.15     46.50 o 
   0  19   5       39.44        4.29     54.15 o 
   3  19   5       58.94       77.42     77.64 o 
 -20  20   5      444.43      533.01    107.75 o 
 -17  20   5      743.36      668.69     90.88 o 
 -14  20   5        6.03       40.82     53.89 o 
 -11  20   5     1282.90     1317.13     81.80 o 
  -8  20   5     3900.60     3939.51    121.90 o 
  -5  20   5     2396.40     2632.05    101.11 o 
  -2  20   5      877.89      979.52    102.15 o 
   1  20   5       69.58      204.22     75.18 o 
 -19  21   5       88.99      -52.47     74.95 o 
 -16  21   5       66.17      138.02     63.35 o 
 -13  21   5      341.88      325.97     63.19 o 
 -10  21   5       54.93       14.12     49.50 o 
  -7  21   5      851.43      716.04     69.48 o 
  -4  21   5     2585.44     2705.52    131.51 o 
  -1  21   5       80.88      140.66     65.52 o 
 -18  22   5     1038.86      935.27    123.05 o 
 -15  22   5      152.35      182.34     63.16 o 
 -12  22   5        6.42       14.03     48.79 o 
  -9  22   5      133.79       -9.65     49.58 o 
  -6  22   5      376.01      383.25     70.53 o 
  -3  22   5      318.62      307.77     76.72 o 
 -17  23   5     1314.71     1435.53    142.69 o 
 -14  23   5      490.93      533.92    125.75 o 
 -11  23   5        6.21       -0.22     50.57 o 
  -8  23   5     1808.29     2190.93    114.94 o 
  -5  23   5        0.09      -30.38     57.56 o 
 -16  24   5      424.49      327.32     92.11 o 
 -13  24   5      320.63      282.28     81.67 o 
 -10  24   5        2.59       88.58     65.32 o 
   0   0   6    73269.75    69402.87    772.83 o 
   1   1   6    10719.90    10867.09     99.89 o 
  -1   2   6    12849.68    12902.58    110.26 o 
   2   2   6     3238.46     3067.87     51.63 o 
  -3   3   6    19385.57    18764.89    145.64 o 
   0   3   6     1662.63     2017.05     41.08 o 
   3   3   6      590.41      710.48     30.55 o 
  -5   4   6    67867.24    65227.03    396.97 o 
  -2   4   6    48078.55    46771.27    278.39 o 
   1   4   6     1466.18     1449.46     38.52 o 
   4   4   6     2443.99     2804.34     51.08 o 
  -7   5   6      239.41      119.86     19.58 o 
  -4   5   6     1917.12     1660.55     40.71 o 
  -1   5   6    24526.04    23937.53    162.26 o 
   2   5   6     8278.94     8199.60    125.43 o 
   5   5   6     9708.55     9688.09    103.90 o 
  -9   6   6    12733.24    12399.25    117.13 o 
  -6   6   6      180.73      162.39     21.37 o 
  -3   6   6    13756.62    14385.64    120.69 o 
   0   6   6      240.06      220.25     22.67 o 
   3   6   6    20230.52    19461.29    160.86 o 
   6   6   6     4252.50     3820.53     80.63 o 
 -11   7   6    17766.04    18104.11    163.60 o 
  -8   7   6    47508.02    46614.23    273.82 o 
  -5   7   6     4880.07     5179.58     73.12 o 
  -2   7   6     6413.89     7157.65     78.08 o 
   1   7   6      506.94      621.55     31.74 o 
   4   7   6    14146.71    13676.70    127.08 o 
   7   7   6     9926.32     9729.43    145.15 o 
 -13   8   6      682.56      884.70     46.35 o 
 -10   8   6    16261.33    16203.54    140.96 o 
  -7   8   6    21593.79    22329.13    171.20 o 
  -4   8   6     7054.71     6936.98     88.65 o 
  -1   8   6     1612.16     1626.05     42.12 o 
   2   8   6      273.69      186.56     26.96 o 
   5   8   6     6617.89     6667.65    102.40 o 
   8   8   6      129.24       69.17     33.63 o 
 -15   9   6     2410.55     2072.95     71.93 o 
 -12   9   6     3469.13     3375.49     75.25 o 
  -9   9   6     1630.89     1694.95     48.16 o 
  -6   9   6    38629.36    37624.66    248.26 o 
  -3   9   6     1460.10     1595.15     43.48 o 
   0   9   6     4916.47     4733.86     73.64 o 
   3   9   6      270.31      266.50     30.85 o 
   6   9   6      959.76     1173.11     60.75 o 
   9   9   6      552.25      413.60     50.84 o 
 -17  10   6     1091.92     1104.06     60.82 o 
 -14  10   6       14.93        6.03     27.21 o 
 -11  10   6     4169.61     4008.15     89.70 o 
  -8  10   6      671.05      755.03     39.59 o 
  -5  10   6    14205.01    13643.24    127.80 o 
  -2  10   6    30197.21    29690.23    223.81 o 
   1  10   6    27190.73    27568.91    209.97 o 
   4  10   6       95.40      126.63     30.90 o 
   7  10   6     4216.62     4023.88    135.40 o 
  10  10   6       43.38       83.39     47.21 o 
 -19  11   6     2788.57     3011.85     92.70 o 
 -16  11   6     2720.47     2653.79     80.88 o 
 -13  11   6     7025.63     6572.21    120.23 o 
 -10  11   6    11201.61    11959.71    140.99 o 
  -7  11   6        2.98       25.46     21.23 o 
  -4  11   6     7839.53     8145.83    101.80 o 
  -1  11   6     3716.93     3652.45     73.12 o 
   2  11   6       77.33      108.84     31.91 o 
   5  11   6     3382.63     3395.00    116.44 o 
   8  11   6      300.18      267.32     55.22 o 
  11  11   6       13.05      -30.37     49.12 o 
 -21  12   6     1532.70     1567.70    109.66 o 
 -18  12   6       85.63      166.29     39.97 o 
 -15  12   6      152.86       97.88     34.90 o 
 -12  12   6      912.90     1007.42     70.75 o 
  -9  12   6    10279.27    10004.26    128.89 o 
  -6  12   6      116.89      105.72     26.29 o 
  -3  12   6     1191.15     1012.87     53.28 o 
   0  12   6     1798.84     1724.55     72.80 o 
   3  12   6     2514.69     2319.79     97.22 o 
   6  12   6     2061.03     2365.97    103.58 o 
   9  12   6      823.20      756.78     75.65 o 
  12  12   6      120.53       77.98     85.35 o 
 -23  13   6      141.93      195.47     78.32 o 
 -20  13   6     1959.69     1858.96     87.75 o 
 -17  13   6       39.41       17.96     38.43 o 
 -14  13   6      358.68      316.54     52.27 o 
 -11  13   6    12029.23    12402.94    169.55 o 
  -8  13   6    35081.04    34408.58    282.78 o 
  -5  13   6     7934.03     7678.42    115.66 o 
  -2  13   6       71.11       90.36     31.61 o 
   1  13   6       86.28       96.13     36.65 o 
   4  13   6       94.03       95.89     45.48 o 
   7  13   6     2146.31     2104.19    113.51 o 
  10  13   6       91.33      106.30     70.57 o 
 -22  14   6     2324.34     2233.05    189.40 o 
 -19  14   6      245.77      214.07     52.00 o 
 -16  14   6      283.32      177.99     54.16 o 
 -13  14   6     4641.52     4269.95    149.24 o 
 -10  14   6        4.32       40.23     34.46 o 
  -7  14   6     2329.35     2242.92     70.94 o 
  -4  14   6     2446.07     2563.23     84.51 o 
  -1  14   6       82.44      117.30     37.84 o 
   2  14   6        5.38       30.30     38.32 o 
   5  14   6        7.81        6.71     49.10 o 
   8  14   6       30.41       60.12     57.38 o 
 -24  15   6        1.13      -84.80    111.69 o 
 -21  15   6      790.64      973.32     78.39 o 
 -18  15   6     3044.92     3157.32    138.44 o 
 -15  15   6     1187.53     1458.18     95.88 o 
 -12  15   6      475.96      561.94     61.49 o 
  -9  15   6     1478.29     1337.16     73.42 o 
  -6  15   6     1370.89     1171.81     62.05 o 
  -3  15   6    10228.95    10509.61    157.28 o 
   0  15   6     1076.64     1063.81     88.10 o 
   3  15   6      875.08      925.47     88.89 o 
   6  15   6      195.36      107.46     56.18 o 
   9  15   6      412.69      304.33    139.61 o 
 -23  16   6      632.92      578.85     94.57 o 
 -20  16   6     1222.18     1464.55    105.54 o 
 -17  16   6     1598.01     2075.17    116.51 o 
 -14  16   6     2936.61     3122.55    133.21 o 
 -11  16   6      199.14      242.27     42.82 o 
  -8  16   6      604.89      689.31     55.10 o 
  -5  16   6       62.54       78.53     36.40 o 
  -2  16   6     4590.86     4245.71    108.64 o 
   1  16   6      431.04      427.21     64.60 o 
   4  16   6      752.15      589.30     84.28 o 
   7  16   6       34.27       66.07     76.93 o 
 -22  17   6       43.78      -22.13     62.59 o 
 -19  17   6      320.82      299.40     71.23 o 
 -16  17   6     3556.75     3956.42    177.05 o 
 -13  17   6     4847.95     5396.45    166.00 o 
 -10  17   6       44.76       -1.90     37.29 o 
  -7  17   6       15.34       19.91     33.34 o 
  -4  17   6      187.54      232.94     47.06 o 
  -1  17   6      109.88      188.20     53.27 o 
   2  17   6       97.02       72.27     59.57 o 
   5  17   6      786.74      789.50    102.18 o 
 -21  18   6      245.44      337.70     86.61 o 
 -18  18   6     1441.36     1483.92    110.73 o 
 -15  18   6      288.58      457.25     71.22 o 
 -12  18   6     3220.74     3443.64    117.11 o 
  -9  18   6      690.71      664.12     60.37 o 
  -6  18   6     3977.27     3934.99    139.27 o 
  -3  18   6      152.90       81.05     47.16 o 
   0  18   6      628.04      705.68     77.85 o 
   3  18   6       20.17       48.51     70.85 o 
 -20  19   6       42.65      133.13     65.95 o 
 -17  19   6     2103.45     1981.86    117.88 o 
 -14  19   6      250.39      194.35     58.50 o 
 -11  19   6     1097.53     1249.73     83.54 o 
  -8  19   6      404.41      304.42     54.47 o 
  -5  19   6     4182.34     4083.95    139.19 o 
  -2  19   6     1444.74     1523.66    136.77 o 
   1  19   6      338.71      327.60     88.57 o 
 -19  20   6       45.23      -20.81     65.18 o 
 -16  20   6       98.49      194.89     66.29 o 
 -13  20   6        3.22      100.44     56.08 o 
 -10  20   6      187.01      127.01     47.59 o 
  -7  20   6      167.62      122.32     46.42 o 
  -4  20   6      789.05      759.14     83.05 o 
  -1  20   6     1159.54     1095.71    112.03 o 
 -21  21   6       10.75       86.36    234.15 o 
 -18  21   6      507.81      517.34     98.65 o 
 -15  21   6     3373.48     3712.98    165.36 o 
 -12  21   6        0.80       11.51     44.93 o 
  -9  21   6       11.12       -9.02     47.22 o 
  -6  21   6       65.29       26.30     47.62 o 
  -3  21   6      286.57      250.40     77.64 o 
   0  21   6      861.52      805.39    192.23 o 
 -17  22   6       16.57       29.35     71.67 o 
 -14  22   6     1039.21      801.88    112.63 o 
 -11  22   6      300.99      196.79     63.66 o 
  -8  22   6      204.58      111.18     53.83 o 
  -5  22   6      530.83      545.81     89.99 o 
 -16  23   6       49.01       49.24     77.28 o 
 -13  23   6      662.15      712.31    102.86 o 
 -10  23   6      229.32      118.60     60.76 o 
  -7  23   6        2.95      -14.67     66.29 o 
 -15  24   6     1097.85     1408.52    316.86 o 
 -12  24   6      234.40      219.58     71.98 o 
  -9  24   6      641.12      624.41    173.06 o 
  -1   1   7     4175.73     4333.52     70.90 o 
  -3   2   7    17224.99    17881.45    152.26 o 
   0   2   7     5432.91     5193.53     67.15 o 
  -5   3   7     7620.78     7886.77     94.77 o 
  -2   3   7    27446.38    26889.93    184.56 o 
   1   3   7     4767.06     4571.71     62.04 o 
  -7   4   7     2724.81     2664.41     55.75 o 
  -4   4   7     1860.93     1840.22     46.69 o 
  -1   4   7      112.77      216.45     22.97 o 
   2   4   7    78565.32    74881.04    428.82 o 
  -9   5   7    56713.53    53939.77    364.60 o 
  -6   5   7      241.07      337.74     27.32 o 
  -3   5   7    35305.42    35646.46    234.41 o 
   0   5   7     6752.96     6415.76     90.79 o 
   3   5   7     7460.39     6747.72     90.37 o 
 -11   6   7      238.68      227.04     29.41 o 
  -8   6   7    12927.71    13675.16    156.67 o 
  -5   6   7    26783.45    25770.29    194.65 o 
  -2   6   7      862.34      933.18     31.59 o 
   1   6   7     3447.65     3976.97     69.86 o 
   4   6   7     1125.87     1267.81     48.10 o 
 -13   7   7     8829.05     8313.08    124.54 o 
 -10   7   7     3305.28     3096.81     65.08 o 
  -7   7   7    66926.30    64427.40    395.37 o 
  -4   7   7    47295.50    49277.45    319.02 o 
  -1   7   7       11.27       24.83     18.44 o 
   2   7   7     7539.29     7902.67    106.40 o 
   5   7   7     1174.71     1231.08     55.78 o 
 -15   8   7     3614.31     3803.98    102.72 o 
 -12   8   7      132.57      127.17     29.46 o 
  -9   8   7        9.08       10.65     19.78 o 
  -6   8   7     9932.95    10018.37    117.12 o 
  -3   8   7    25660.72    24593.10    185.80 o 
   0   8   7      986.15      880.11     38.63 o 
   3   8   7      604.01      666.82     42.69 o 
   6   8   7      342.87      340.01     44.94 o 
 -17   9   7     1820.34     1957.25     81.44 o 
 -14   9   7       20.27       14.26     28.30 o 
 -11   9   7       33.70       23.58     21.75 o 
  -8   9   7     5390.71     5077.78     84.38 o 
  -5   9   7        3.44        2.23     20.30 o 
  -2   9   7     1193.26     1151.44     43.10 o 
   1   9   7     1963.67     1806.97     53.10 o 
   4   9   7     3542.73     3482.94     85.73 o 
   7   9   7      255.46      263.25     44.30 o 
 -19  10   7      407.01      382.14     63.47 o 
 -16  10   7     4313.42     4496.59     99.66 o 
 -13  10   7     1621.57     2026.72     82.96 o 
 -10  10   7     3156.79     2907.24     70.41 o 
  -7  10   7     7722.76     8251.57    109.34 o 
  -4  10   7        0.65      -13.84     21.05 o 
  -1  10   7     2021.85     1868.28     53.85 o 
   2  10   7      550.34      638.09     46.20 o 
   5  10   7     4082.66     4336.78    113.83 o 
   8  10   7     7414.85     7520.76    172.12 o 
 -21  11   7     1186.92     1374.31    106.93 o 
 -18  11   7       86.24       39.67     38.31 o 
 -15  11   7      303.98      161.06     36.28 o 
 -12  11   7     6996.80     7176.12    175.56 o 
  -9  11   7     4822.74     4719.95     82.15 o 
  -6  11   7    15977.46    14582.15    152.30 o 
  -3  11   7      199.17      224.52     30.67 o 
   0  11   7     9909.21     9189.30    117.45 o 
   3  11   7      370.01      269.85     47.14 o 
   6  11   7      300.42      316.66     56.69 o 
   9  11   7     1344.73     1423.84     93.42 o 
 -23  12   7      179.98      232.44     83.87 o 
 -20  12   7      148.46      168.15     53.97 o 
 -17  12   7      494.91      426.72     46.65 o 
 -14  12   7        3.61       -7.56     29.79 o 
 -11  12   7     3527.56     3426.17     78.65 o 
  -8  12   7      165.78      119.08     28.54 o 
  -5  12   7    10309.92    10427.28    175.60 o 
  -2  12   7     5179.35     5362.20    106.89 o 
   1  12   7      742.85      783.38     54.16 o 
   4  12   7     1713.80     1671.99     93.98 o 
   7  12   7      798.85      761.34     85.53 o 
  10  12   7     2234.09     2258.91    114.91 o 
 -22  13   7      431.43      645.88     87.38 o 
 -19  13   7     1423.88     1390.85    100.50 o 
 -16  13   7     1559.51     1470.39     90.98 o 
 -13  13   7       41.64       -0.46     38.93 o 
 -10  13   7     8567.40     8174.14    131.82 o 
  -7  13   7      270.14      341.54     39.38 o 
  -4  13   7    15435.55    15316.74    193.66 o 
  -1  13   7     5063.19     5033.29    101.02 o 
   2  13   7        0.75       52.35     42.39 o 
   5  13   7       23.40      -16.16     42.23 o 
   8  13   7        0.81       18.96     47.48 o 
 -21  14   7      114.84      170.28     62.20 o 
 -18  14   7     1430.55     1572.15     86.55 o 
 -15  14   7    10746.11    10753.16    192.97 o 
 -12  14   7     1288.97     1133.76     77.25 o 
  -9  14   7      783.57      740.40     74.86 o 
  -6  14   7     3159.65     3095.99     92.94 o 
  -3  14   7     8505.75     7778.71    150.60 o 
   0  14   7     1617.40     1800.29     95.12 o 
   3  14   7     1738.92     1689.65    106.08 o 
   6  14   7       59.17       71.23     55.84 o 
   9  14   7      111.75      182.33     71.22 o 
 -23  15   7       59.44      154.62     91.64 o 
 -20  15   7       76.33       51.11     47.11 o 
 -17  15   7      434.11      353.44     60.38 o 
 -14  15   7     4221.54     4775.63    143.34 o 
 -11  15   7      593.58      502.46     55.27 o 
  -8  15   7      608.44      719.12     57.70 o 
  -5  15   7     1578.54     1749.99     78.14 o 
  -2  15   7     1348.49     1318.03     70.61 o 
   1  15   7     1110.57     1165.74     92.21 o 
   4  15   7      895.17     1100.14     89.35 o 
   7  15   7      844.74      704.44     88.20 o 
 -22  16   7       63.59       79.52     56.53 o 
 -19  16   7     1666.79     1839.19    102.11 o 
 -16  16   7        0.38      -19.74     50.54 o 
 -13  16   7     3407.72     3826.08    179.90 o 
 -10  16   7     5157.52     5216.34    127.86 o 
  -7  16   7     1685.21     1686.52     74.80 o 
  -4  16   7     3123.36     2993.16    105.81 o 
  -1  16   7      158.27      207.70     57.14 o 
   2  16   7      287.00      364.94     77.36 o 
   5  16   7      871.30      838.44     94.17 o 
 -21  17   7      518.87      490.80     75.13 o 
 -18  17   7     1310.00     1561.90    116.90 o 
 -15  17   7     1295.45     1430.11    142.75 o 
 -12  17   7      670.60      877.57     76.65 o 
  -9  17   7     2866.91     3083.78    103.76 o 
  -6  17   7     4253.09     4094.52    117.95 o 
  -3  17   7      396.95      300.83     52.63 o 
   0  17   7      515.39      481.55     73.29 o 
   3  17   7      242.95      303.08     74.18 o 
 -20  18   7       11.21      -15.51     57.51 o 
 -17  18   7       25.56       -4.27     56.41 o 
 -14  18   7      634.50      670.92     79.54 o 
 -11  18   7      338.28      269.28     54.43 o 
  -8  18   7        6.05       21.43     40.62 o 
  -5  18   7      171.56      229.03     49.61 o 
  -2  18   7     2734.66     2820.38    151.72 o 
   1  18   7     1110.63     1353.79    158.12 o 
   4  18   7      136.88      258.17     78.78 o 
 -19  19   7      263.79      257.33     70.30 o 
 -16  19   7     1810.84     2086.39    131.13 o 
 -13  19   7      182.78      198.49     62.07 o 
 -10  19   7       84.08       89.67     43.15 o 
  -7  19   7     2292.05     2567.87    103.76 o 
  -4  19   7      361.29      263.98     55.99 o 
  -1  19   7      232.24       76.27     70.96 o 
   2  19   7      367.60      315.56     88.33 o 
 -21  20   7       39.00       80.37     71.69 o 
 -18  20   7       97.29       65.37     72.48 o 
 -15  20   7     3419.98     3822.99    209.56 o 
 -12  20   7      853.45      944.99     79.20 o 
  -9  20   7       65.39       59.05     49.57 o 
  -6  20   7        9.40      -30.73     43.68 o 
  -3  20   7      276.90      400.31     84.45 o 
   0  20   7      193.74      240.87     88.82 o 
 -20  21   7       16.19       73.89     79.13 o 
 -17  21   7       70.26       42.43     67.81 o 
 -14  21   7       41.01       91.43     59.94 o 
 -11  21   7      232.02      274.54     60.34 o 
  -8  21   7      907.44      761.49     75.92 o 
  -5  21   7      640.43      488.30     79.01 o 
  -2  21   7       57.39       26.41     70.52 o 
 -16  22   7        0.82       53.44     72.09 o 
 -13  22   7      960.77     1145.19    118.56 o 
 -10  22   7      736.29      751.23     84.37 o 
  -7  22   7      432.74      425.84     69.58 o 
  -4  22   7       40.49       30.55     75.08 o 
 -15  23   7      770.24      996.94    186.04 o 
 -12  23   7     1327.48     1471.23    148.51 o 
  -9  23   7      342.21      378.49     77.78 o 
   0   1   8     9809.82    10318.18    109.45 o 
  -2   2   8      510.39      365.04     29.02 o 
   1   2   8    40537.32    38621.57    244.80 o 
  -4   3   8    36655.86    36012.52    261.56 o 
  -1   3   8    12638.91    13270.40    121.15 o 
   2   3   8     3249.36     3107.79     58.15 o 
  -6   4   8    30820.00    28981.24    234.86 o 
  -3   4   8     5083.87     4589.27     66.74 o 
   0   4   8      296.91      308.05     24.58 o 
   3   4   8      549.26      598.26     37.52 o 
  -8   5   8    11430.99    11448.27    122.09 o 
  -5   5   8    28800.20    30080.52    215.53 o 
  -2   5   8     9947.61     9857.67     98.19 o 
   1   5   8    12880.10    13117.00    126.33 o 
   4   5   8     2372.80     2451.44     62.69 o 
 -10   6   8      146.19      156.38     26.53 o 
  -7   6   8    10966.44    11258.97    122.65 o 
  -4   6   8    20043.74    18291.57    154.58 o 
  -1   6   8     9709.20     9151.94    106.57 o 
   2   6   8    10575.93    10732.10    123.32 o 
   5   6   8     1172.51     1263.72     52.40 o 
 -12   7   8      439.77      324.59     40.15 o 
  -9   7   8     3497.63     3850.49     71.83 o 
  -6   7   8     4342.11     4319.91     78.53 o 
  -3   7   8       14.65       25.29     21.92 o 
   0   7   8    37873.01    37306.47    268.91 o 
   3   7   8     1365.57     1273.48     53.62 o 
   6   7   8      418.57      458.76     52.02 o 
 -14   8   8     1023.70      809.13     56.45 o 
 -11   8   8    17948.61    16125.73    172.54 o 
  -8   8   8     6766.15     6505.74     99.26 o 
  -5   8   8      588.10      664.94     40.88 o 
  -2   8   8      481.85      464.99     35.52 o 
   1   8   8     8739.12     8591.87    112.37 o 
   4   8   8      171.33      120.21     35.03 o 
   7   8   8     2584.40     2598.81     88.37 o 
 -16   9   8      174.29      103.61     40.80 o 
 -13   9   8    10148.33    10876.49    149.33 o 
 -10   9   8     5848.49     6777.19    104.64 o 
  -7   9   8       13.19        6.73     24.04 o 
  -4   9   8        2.53      -20.30     20.30 o 
  -1   9   8     5530.99     4832.74     89.03 o 
   2   9   8     1181.51     1163.52     52.63 o 
   5   9   8       24.08       34.67     35.91 o 
   8   9   8     1865.22     1789.34     86.07 o 
 -18  10   8      113.60       63.23     42.43 o 
 -15  10   8     2825.83     2730.11     90.81 o 
 -12  10   8      697.28      783.65     52.88 o 
  -9  10   8     9238.35     9023.74    120.82 o 
  -6  10   8     8086.90     7783.38    114.70 o 
  -3  10   8    16254.37    14869.54    152.37 o 
   0  10   8     4750.46     4672.70     89.51 o 
   3  10   8      728.21      664.82     56.39 o 
   6  10   8        2.30      -37.43     38.76 o 
   9  10   8      506.86      568.35     70.13 o 
 -20  11   8      984.44      713.63     80.38 o 
 -17  11   8       59.20       35.85     38.62 o 
 -14  11   8       50.96      -18.06     33.17 o 
 -11  11   8     1861.51     1794.19     65.85 o 
  -8  11   8      773.56      782.02     45.67 o 
  -5  11   8     1694.43     1596.19     61.40 o 
  -2  11   8    10817.42    10791.97    143.60 o 
   1  11   8     3301.96     3245.13     93.21 o 
   4  11   8     2277.07     2404.60    110.65 o 
   7  11   8      649.84      695.49     75.97 o 
  10  11   8      544.61      650.95     76.51 o 
 -22  12   8      950.68      918.77     98.56 o 
 -19  12   8     2471.06     2646.37    101.46 o 
 -16  12   8     3207.63     2699.38     86.33 o 
 -13  12   8      220.49      251.62     40.57 o 
 -10  12   8      290.55      275.16     44.70 o 
  -7  12   8      219.73      148.83     31.26 o 
  -4  12   8     5552.86     5009.07     96.91 o 
  -1  12   8     2730.81     2715.77     90.62 o 
   2  12   8     1351.80     1272.85     76.41 o 
   5  12   8       25.01       58.87     46.31 o 
   8  12   8       36.66       49.15     48.15 o 
  11  12   8       87.97       69.46     60.82 o 
 -21  13   8      214.59      148.45     68.46 o 
 -18  13   8       68.33       51.27     47.06 o 
 -15  13   8     4085.58     4628.59    135.68 o 
 -12  13   8      211.94      173.15     43.20 o 
  -9  13   8     1109.23     1090.83     61.33 o 
  -6  13   8        0.27       12.18     30.97 o 
  -3  13   8     4496.70     4505.82    100.12 o 
   0  13   8     1601.08     1527.30     76.95 o 
   3  13   8     6707.09     7092.18    165.60 o 
   6  13   8     5658.93     5293.73    190.06 o 
   9  13   8       94.53      204.88     62.20 o 
 -23  14   8        8.78      -29.34     92.18 o 
 -20  14   8       35.16       -6.93     47.39 o 
 -17  14   8       23.74        3.91     44.98 o 
 -14  14   8      770.93      955.22     81.12 o 
 -11  14   8     1384.11     1577.67     73.78 o 
  -8  14   8     9999.98     9633.66    164.04 o 
  -5  14   8     4363.96     3569.22    102.02 o 
  -2  14   8      700.33      777.80     69.58 o 
   1  14   8      256.47      334.14     68.76 o 
   4  14   8      719.02      685.88     80.01 o 
   7  14   8       28.61       24.68     56.95 o 
 -22  15   8        1.93       59.61     61.96 o 
 -19  15   8     1368.08     1248.48     90.80 o 
 -16  15   8      183.86      110.90     52.23 o 
 -13  15   8     1751.05     1792.03     98.48 o 
 -10  15   8       44.55       30.03     39.20 o 
  -7  15   8     2999.47     3179.43    112.93 o 
  -4  15   8       66.64       75.15     40.71 o 
  -1  15   8      120.17       72.77     50.47 o 
   2  15   8        0.93       77.12     64.94 o 
   5  15   8      377.06      323.21     67.51 o 
 -21  16   8       51.90       39.14     54.98 o 
 -18  16   8      482.86      403.02     67.74 o 
 -15  16   8      456.14      475.03     66.47 o 
 -12  16   8     5900.01     5687.71    150.40 o 
  -9  16   8      202.31      190.99     52.31 o 
  -6  16   8     4149.38     4381.13    118.23 o 
  -3  16   8     5802.75     5726.22    149.33 o 
   0  16   8      695.60      676.78     91.48 o 
   3  16   8      353.38      232.34     70.05 o 
   6  16   8        5.11       65.46     63.30 o 
 -20  17   8       53.30      -10.35     54.25 o 
 -17  17   8     2601.61     2557.70    129.03 o 
 -14  17   8      802.04      615.32     72.70 o 
 -11  17   8      293.48      290.29     52.11 o 
  -8  17   8       37.44        4.52     40.07 o 
  -5  17   8      142.71       32.88     50.12 o 
  -2  17   8       19.13      -26.66     53.49 o 
   1  17   8     2712.95     2712.16    168.47 o 
   4  17   8       31.45       15.47     72.51 o 
 -19  18   8      260.77      200.90     65.73 o 
 -16  18   8     2921.24     3058.84    137.12 o 
 -13  18   8     1285.15     1332.63     95.34 o 
 -10  18   8       97.78      149.61     47.36 o 
  -7  18   8      394.84      223.29     52.08 o 
  -4  18   8      585.88      692.88    101.68 o 
  -1  18   8      574.18      440.54     85.23 o 
   2  18   8      111.82        3.24     95.38 o 
 -21  19   8      623.22      489.55     98.44 o 
 -18  19   8      500.38      578.15    105.19 o 
 -15  19   8      346.09      370.79     69.60 o 
 -12  19   8     2786.98     3071.83    127.96 o 
  -9  19   8     2110.49     2204.43    100.03 o 
  -6  19   8        7.38      -28.60     46.83 o 
  -3  19   8      317.52      346.88     79.39 o 
   0  19   8       40.12      -13.69     70.83 o 
 -20  20   8       31.99       38.38     73.09 o 
 -17  20   8       91.40       85.13     66.87 o 
 -14  20   8        0.76      -48.81     49.92 o 
 -11  20   8     1018.84     1099.46     81.77 o 
  -8  20   8     2025.36     2213.78    108.33 o 
  -5  20   8        9.80       -4.98     54.54 o 
  -2  20   8      223.90      368.63     97.91 o 
 -19  21   8       12.80       -4.45     87.29 o 
 -16  21   8      159.07      153.60     71.31 o 
 -13  21   8      432.80      467.65     86.80 o 
 -10  21   8     1000.42     1202.82    107.97 o 
  -7  21   8      317.69      252.82     68.23 o 
  -4  21   8       89.84       46.66     76.16 o 
 -15  22   8       81.69      127.44     78.80 o 
  -9  22   8      157.89      159.52     61.96 o 
  -6  22   8      638.57      711.50    122.31 o 
 -14  23   8      102.81      163.06     79.42 o 
 -11  23   8      162.71      100.11     65.46 o 
   0   0   9    36532.87    33670.70    431.61 o 
   1   1   9     9495.66     9652.00    110.64 o 
  -1   2   9     1047.62     1282.85     45.99 o 
   2   2   9     2773.51     2655.00     60.87 o 
  -3   3   9    22900.69    20833.85    185.14 o 
   0   3   9     2327.88     2073.73     52.19 o 
   3   3   9    23013.63    22643.20    192.20 o 
  -5   4   9     3527.13     3439.21     81.72 o 
  -2   4   9     7502.87     7508.18     91.51 o 
   1   4   9     8472.21     8490.78    102.89 o 
   4   4   9     2099.37     2169.96     72.93 o 
  -7   5   9     4719.63     4606.35     89.32 o 
  -4   5   9      419.06      520.97     34.74 o 
  -1   5   9    21897.05    20826.23    188.96 o 
   2   5   9     4032.15     3813.54     77.16 o 
   5   5   9       13.91      -17.47     26.27 o 
  -9   6   9     2486.83     2416.64     63.29 o 
  -6   6   9      149.92       99.91     27.80 o 
  -3   6   9     3089.91     3098.13     87.03 o 
   0   6   9     4990.35     5003.32     89.69 o 
   3   6   9     9322.66     9174.31    123.19 o 
   6   6   9     8152.79     7000.10    120.69 o 
 -11   7   9      161.22      226.28     35.86 o 
  -8   7   9     1593.78     1412.78     55.84 o 
  -5   7   9     2383.03     2346.09     63.04 o 
  -2   7   9     3510.18     3194.35     93.08 o 
   1   7   9     7064.01     7134.05    110.27 o 
   4   7   9       52.42       48.28     28.68 o 
   7   7   9     1664.15     1876.95     87.62 o 
 -13   8   9     2180.23     2189.05     81.08 o 
 -10   8   9     5532.20     5688.70     98.82 o 
  -7   8   9      750.82      898.37     47.12 o 
  -4   8   9     5646.68     4743.70     83.83 o 
  -1   8   9     1185.90     1048.83     55.83 o 
   2   8   9      378.90      389.07     40.42 o 
   5   8   9     4260.30     4188.01    105.56 o 
   8   8   9      921.58      901.41     68.89 o 
 -15   9   9     1708.30     1571.98     80.25 o 
 -12   9   9      690.38      795.47     53.65 o 
  -9   9   9       11.47       -7.16     25.43 o 
  -6   9   9    11187.54    11162.20    178.73 o 
  -3   9   9    25497.37    24615.34    260.22 o 
   0   9   9      104.20       61.79     29.31 o 
   3   9   9     2895.96     2759.87     88.66 o 
   6   9   9     1746.56     2040.64     94.84 o 
   9   9   9      205.76      246.18     55.47 o 
 -17  10   9     2661.24     2623.22     97.21 o 
 -14  10   9     2698.99     2650.66     91.53 o 
 -11  10   9     9813.12     9419.95    170.85 o 
  -8  10   9     1086.36     1100.67     54.22 o 
  -5  10   9      956.55      848.65     47.77 o 
  -2  10   9     1862.19     1936.57     66.55 o 
   1  10   9     1666.60     1722.55     75.16 o 
   4  10   9     1203.97     1249.76     73.17 o 
   7  10   9      936.62      922.97     75.48 o 
  10  10   9       30.67       68.31     56.49 o 
 -19  11   9       44.12       39.08     47.23 o 
 -16  11   9      680.88      897.96     66.95 o 
 -13  11   9     5102.09     4172.56    125.16 o 
 -10  11   9     3422.83     3589.39     89.07 o 
  -7  11   9     1227.25     1394.96     58.66 o 
  -4  11   9        6.78      -14.78     26.64 o 
  -1  11   9     4486.20     4704.26    100.61 o 
   2  11   9     3195.40     3281.85    105.91 o 
   5  11   9     2260.21     2303.12    117.21 o 
   8  11   9       48.95       30.52     49.86 o 
  11  11   9      248.21      349.32     73.68 o 
 -21  12   9      366.77      334.67     74.57 o 
 -18  12   9     1220.80     1160.16     78.01 o 
 -15  12   9     2152.46     2410.56     99.71 o 
 -12  12   9     3802.29     4665.03    127.83 o 
  -9  12   9      566.66      452.99     44.04 o 
  -6  12   9       16.85      -26.75     26.75 o 
  -3  12   9       94.68       27.27     31.35 o 
   0  12   9      443.04      367.67     49.08 o 
   3  12   9     4244.08     4268.27    147.20 o 
   6  12   9     1405.09     1568.21    105.95 o 
   9  12   9     1009.34      809.21     83.77 o 
 -20  13   9      115.38      127.59     59.36 o 
 -17  13   9       60.56      -30.17     51.20 o 
 -14  13   9       42.50      -46.22     46.22 o 
 -11  13   9      219.54      233.79     44.38 o 
  -8  13   9     2207.17     2482.95     84.48 o 
  -5  13   9     1986.57     1984.02     81.78 o 
  -2  13   9      736.34      667.27     59.48 o 
   1  13   9      320.34      322.30     57.12 o 
   4  13   9      403.41      325.84     66.39 o 
   7  13   9       14.59       66.13     51.21 o 
 -22  14   9      457.80      275.61     86.69 o 
 -19  14   9        8.66      -38.19     53.67 o 
 -16  14   9      648.02      611.94     79.82 o 
 -13  14   9     2883.28     2672.94    113.11 o 
 -10  14   9      769.60      784.17     60.83 o 
  -7  14   9      458.19      609.82     55.21 o 
  -4  14   9     1938.31     1867.16     89.75 o 
  -1  14   9      374.49      429.81     74.08 o 
   2  14   9      920.62      830.09     89.89 o 
   5  14   9     1301.05     1727.06    157.56 o 
   8  14   9       24.86       -0.14     69.35 o 
 -21  15   9      437.97      603.55     81.87 o 
 -18  15   9      231.39       81.94     61.03 o 
 -15  15   9      503.12      500.02     70.86 o 
 -12  15   9     2094.64     2196.36    112.38 o 
  -9  15   9     1311.03     1405.19     82.10 o 
  -6  15   9     4892.62     4967.92    136.29 o 
  -3  15   9      546.63      435.33     63.63 o 
   0  15   9     6645.78     6595.39    183.54 o 
   3  15   9        1.33       -4.51     58.69 o 
   6  15   9      469.77      271.77     79.68 o 
 -20  16   9      458.84      751.09     84.40 o 
 -17  16   9     1147.11     1237.51    123.14 o 
 -14  16   9      766.52      526.80     93.99 o 
 -11  16   9      163.50      131.95     46.56 o 
  -8  16   9        0.33      -16.38     37.65 o 
  -5  16   9       35.56      -43.13     43.13 o 
  -2  16   9      116.75      188.16     60.21 o 
   1  16   9      207.21      325.60     80.10 o 
   4  16   9     1543.81     1588.84    139.66 o 
 -19  17   9       16.45       65.58     67.52 o 
 -16  17   9       21.56       78.21     61.60 o 
 -13  17   9     1196.15     1416.33    104.12 o 
 -10  17   9     5829.96     6082.12    179.42 o 
  -7  17   9      171.84       79.94     47.33 o 
  -4  17   9      795.35      734.09     76.56 o 
  -1  17   9       21.82       49.72     64.50 o 
   2  17   9      910.28     1024.79    122.22 o 
 -18  18   9      182.49      178.66     71.59 o 
 -15  18   9       35.96      100.86     61.08 o 
 -12  18   9      195.67      160.21     61.40 o 
  -9  18   9     4815.85     5147.72    152.20 o 
  -6  18   9      502.94      239.03     61.36 o 
  -3  18   9        1.36       38.29     58.88 o 
   0  18   9      100.05      189.75     82.20 o 
 -17  19   9       34.27      152.01     68.97 o 
 -14  19   9      180.95      143.04     66.32 o 
 -11  19   9       32.05       79.02     52.82 o 
  -8  19   9      828.28      856.80     98.80 o 
  -5  19   9     1188.72     1166.74     89.58 o 
  -2  19   9       14.60      -31.61     67.41 o 
 -16  20   9      205.13      207.09    122.35 o 
 -13  20   9      586.08      831.86     96.82 o 
 -10  20   9      263.79      215.94     57.26 o 
  -7  20   9     1201.02     1527.42    106.36 o 
  -4  20   9      649.40      584.48    100.52 o 
 -15  21   9      117.62      103.23     70.29 o 
 -12  21   9      619.65      525.51     88.16 o 
  -9  21   9      607.91      909.92     94.55 o 
  -6  21   9      387.58      261.04     75.03 o 
 -14  22   9      367.60      440.91     85.92 o 
 -11  22   9       10.40      -15.78     70.49 o 
  -8  22   9       39.87       30.71     71.03 o 
  -1   1  10     1573.33     1459.50     52.54 o 
  -3   2  10     8638.44     8223.12    114.47 o 
   0   2  10     2559.98     2572.83     67.77 o 
  -5   3  10     4664.32     4533.34     86.45 o 
  -2   3  10    18498.11    17949.05    168.68 o 
   1   3  10    13094.66    12786.27    138.33 o 
  -7   4  10     2674.86     2560.82     71.20 o 
  -4   4  10     2521.87     2940.08     73.19 o 
  -1   4  10    16073.52    15722.42    164.07 o 
   2   4  10      938.12     1039.53     54.06 o 
  -9   5  10      300.83      317.70     39.60 o 
  -6   5  10       33.02       29.75     28.09 o 
  -3   5  10      400.13      431.35     40.19 o 
   0   5  10     3790.04     3430.95     77.90 o 
   3   5  10     1860.70     1809.17     84.80 o 
 -11   6  10     8272.36     8752.12    128.74 o 
  -8   6  10      204.61       78.76     31.89 o 
  -5   6  10     6066.99     5537.57    100.22 o 
  -2   6  10     3575.64     3426.82     83.49 o 
   1   6  10     7412.46     7783.41    117.21 o 
   4   6  10     1777.94     1584.92     67.60 o 
 -13   7  10      370.89      354.48     48.10 o 
 -10   7  10    10950.73    10399.39    159.13 o 
  -7   7  10     8582.82     7911.34    116.11 o 
  -4   7  10    10840.29    10476.32    141.76 o 
  -1   7  10     3455.05     3297.64     83.21 o 
   2   7  10      376.56      408.73     48.66 o 
   5   7  10     8433.83     9021.06    158.11 o 
 -15   8  10      396.22      291.92     51.62 o 
 -12   8  10      298.46      326.72     44.72 o 
  -9   8  10     1721.85     1711.48     64.09 o 
  -6   8  10       34.97      -22.30     25.72 o 
  -3   8  10     1343.46     1364.83     62.30 o 
   0   8  10     4709.59     4630.95     95.13 o 
   3   8  10     1248.16     1307.48     65.06 o 
   6   8  10      398.47      349.12     53.04 o 
 -17   9  10      352.43      516.71     62.86 o 
 -14   9  10     3372.64     2762.87     94.67 o 
 -11   9  10      330.93      361.83     44.64 o 
  -8   9  10     2025.28     1819.00     65.42 o 
  -5   9  10      143.68      110.08     31.97 o 
  -2   9  10      244.28      240.07     40.97 o 
   1   9  10     7175.63     6772.47    133.83 o 
   4   9  10    11959.11    11620.63    194.36 o 
   7   9  10      523.51      322.92     99.62 o 
 -19  10  10      267.75      270.21     58.53 o 
 -16  10  10      314.32      342.19     53.26 o 
 -13  10  10     1525.44     2117.32    101.51 o 
 -10  10  10     8913.65     8508.38    134.63 o 
  -7  10  10       20.66        6.32     27.45 o 
  -4  10  10      226.06      256.63     36.16 o 
  -1  10  10     1452.26     1406.36     66.90 o 
   2  10  10     2536.42     2378.07     92.55 o 
   5  10  10      931.31     1100.08     85.64 o 
   8  10  10      610.39      415.15     75.76 o 
 -21  11  10        4.26      -40.21     57.93 o 
 -18  11  10        3.00       10.17     44.85 o 
 -15  11  10       60.51      109.61     45.16 o 
 -12  11  10        5.62        1.12     35.61 o 
  -9  11  10     1695.99     1939.93     69.90 o 
  -6  11  10       19.81       -1.20     31.66 o 
  -3  11  10       56.61      105.24     35.73 o 
   0  11  10      426.28      358.27     49.13 o 
   3  11  10       27.75      -17.31     41.87 o 
   6  11  10     2014.51     2356.37    126.28 o 
   9  11  10      203.11      308.51     74.23 o 
 -20  12  10        1.93      -22.85     48.90 o 
 -17  12  10        2.92      -43.03     43.03 o 
 -14  12  10      796.51      678.89     65.71 o 
 -11  12  10      436.64      470.02     50.95 o 
  -8  12  10     1849.22     1892.37     77.70 o 
  -5  12  10     3285.52     3587.57     98.99 o 
  -2  12  10       76.54       66.13     37.56 o 
   1  12  10     1162.90     1086.58     80.34 o 
   4  12  10      115.02      137.57     55.49 o 
   7  12  10       13.25       61.11     57.99 o 
 -19  13  10     1449.64     1289.03     94.44 o 
 -16  13  10     1638.01     1397.06     97.41 o 
 -13  13  10       98.91       -4.35     49.48 o 
 -10  13  10     1624.78     1465.11     77.28 o 
  -7  13  10     4195.46     4387.73    108.55 o 
  -4  13  10     2698.17     2780.56    104.03 o 
  -1  13  10     3475.48     3025.02    105.22 o 
   2  13  10        1.59      -25.01     50.67 o 
   5  13  10       27.54        0.78     62.52 o 
   8  13  10      786.02      736.86    144.60 o 
 -21  14  10       28.81      117.91     67.45 o 
 -18  14  10      374.25      461.53     83.09 o 
 -15  14  10       81.06       -0.26     50.33 o 
 -12  14  10       24.31       30.44     44.65 o 
  -9  14  10     1747.74     1880.45     98.08 o 
  -6  14  10     1024.38     1036.81     74.16 o 
  -3  14  10     1793.46     2029.76    102.71 o 
   0  14  10       13.17       72.93     56.37 o 
   3  14  10     1679.06     1575.96    122.81 o 
   6  14  10      274.64      494.75     92.22 o 
 -20  15  10        0.24      -27.66     57.87 o 
 -17  15  10     1008.84     1047.63     97.81 o 
 -14  15  10     1391.80     1713.91    106.13 o 
 -11  15  10      869.00      746.41     69.08 o 
  -8  15  10       71.69       20.32     41.33 o 
  -5  15  10      312.03      195.84     51.85 o 
  -2  15  10      937.46     1163.52     87.96 o 
   1  15  10      586.18      750.27     93.04 o 
   4  15  10       42.02      127.15     73.37 o 
 -19  16  10      130.17      103.72     62.52 o 
 -16  16  10       62.31      149.63     66.64 o 
 -13  16  10      603.87      649.94     86.86 o 
 -10  16  10     4243.58     4765.85    146.21 o 
  -7  16  10     2769.22     2568.60    129.97 o 
  -4  16  10      117.66       95.08     55.51 o 
  -1  16  10      865.50      851.13     99.54 o 
   2  16  10     1509.53     1413.63    157.60 o 
 -18  17  10       23.35       71.52     82.01 o 
 -15  17  10        2.07        5.60     59.80 o 
 -12  17  10      135.13       90.66     59.99 o 
  -9  17  10       99.96       43.08     50.80 o 
  -6  17  10     2411.03     2577.46    119.45 o 
  -3  17  10      780.67      975.83     86.51 o 
   0  17  10      290.04      257.38     94.65 o 
   3  17  10       16.27       55.09     69.15 o 
 -17  18  10        0.60       47.67     66.75 o 
 -14  18  10     1112.48     1082.90     98.33 o 
 -11  18  10      448.47      526.05     72.47 o 
  -8  18  10      783.61      791.80     98.19 o 
  -5  18  10      561.55      595.12     74.74 o 
  -2  18  10     1467.89     1212.09    143.23 o 
   1  18  10      413.85      324.22     96.19 o 
 -16  19  10      676.92      557.98     92.22 o 
 -13  19  10     1048.82     1053.18    105.63 o 
 -10  19  10        2.89       52.95     52.84 o 
  -7  19  10     2266.60     2265.08    128.24 o 
  -4  19  10      460.17      526.04     95.78 o 
  -1  19  10      321.65      313.17     92.81 o 
 -15  20  10        9.53       98.62     93.15 o 
 -12  20  10      790.70      954.23    118.24 o 
  -9  20  10      768.40      603.35    102.21 o 
  -6  20  10      693.34      816.87     89.94 o 
  -3  20  10       69.73       52.57     74.51 o 
 -14  21  10      825.10      864.25    104.73 o 
 -11  21  10     1253.71     1542.01    126.94 o 
  -8  21  10        8.41      -36.92     69.51 o 
   0   1  11     4768.28     4588.96     86.33 o 
  -2   2  11      640.87      573.12     41.44 o 
   1   2  11     2773.17     2792.01     73.84 o 
  -4   3  11     2696.64     2522.73     72.25 o 
  -1   3  11    10801.94    10601.04    145.63 o 
   2   3  11      371.82      333.82     42.88 o 
  -6   4  11     5028.83     4936.58    107.23 o 
  -3   4  11     2216.80     2370.40     78.28 o 
   0   4  11      107.45       39.53     32.34 o 
   3   4  11        6.15       14.98     29.54 o 
  -8   5  11    12398.47    11854.40    175.25 o 
  -5   5  11     8791.49     8549.96    137.50 o 
  -2   5  11       17.45       39.24     32.02 o 
   1   5  11     2934.16     3154.17     90.73 o 
   4   5  11      739.45      858.56     56.53 o 
 -10   6  11    19724.44    19439.48    225.06 o 
  -7   6  11     1005.77      921.04     67.18 o 
  -4   6  11      382.72      342.04     39.72 o 
  -1   6  11     3237.65     3247.65     87.66 o 
   2   6  11     8281.13     8426.04    133.38 o 
   5   6  11     1098.24     1034.90     62.67 o 
 -12   7  11     2766.62     2753.11    107.77 o 
  -9   7  11     2710.38     2724.99     91.41 o 
  -6   7  11     2410.30     2320.75     79.63 o 
  -3   7  11     1259.25     1362.59     63.76 o 
   0   7  11      311.85      300.08     43.07 o 
   3   7  11     4016.33     3686.95     96.20 o 
   6   7  11      175.89      156.04     48.20 o 
 -14   8  11     5560.39     6332.63    158.50 o 
 -11   8  11      674.90      434.43     53.46 o 
  -8   8  11     1592.49     1618.52     71.88 o 
  -5   8  11     2021.48     1798.66     71.06 o 
  -2   8  11     2956.70     2744.25     83.86 o 
   1   8  11      321.96      270.95     40.44 o 
   4   8  11       38.60       48.21     40.62 o 
   7   8  11     3416.71     2795.88    128.70 o 
 -16   9  11       15.83       14.88     47.00 o 
 -13   9  11       20.64       49.54     41.13 o 
 -10   9  11     2526.98     3071.99     85.50 o 
  -7   9  11     5247.78     4931.49    105.09 o 
  -4   9  11     4648.49     4187.95     99.16 o 
  -1   9  11      795.78      950.91     60.31 o 
   2   9  11      839.99      830.52     65.65 o 
   5   9  11      168.30      164.60     48.98 o 
   8   9  11     1894.48     2080.86    120.08 o 
 -18  10  11      438.89      376.43     79.67 o 
 -15  10  11      106.57       44.38     45.72 o 
 -12  10  11       16.14       23.19     36.56 o 
  -9  10  11      153.86      134.57     33.50 o 
  -6  10  11      681.24      777.27     54.74 o 
  -3  10  11      160.03       93.74     38.05 o 
   0  10  11     1072.72     1088.60     68.56 o 
   3  10  11     1451.69     1709.01     95.24 o 
   6  10  11      717.73      855.32    101.54 o 
   9  10  11     1150.71     1237.36    109.11 o 
 -20  11  11      357.55      270.96     75.24 o 
 -17  11  11        1.00       -1.23     49.95 o 
 -14  11  11       83.07      119.37     46.72 o 
 -11  11  11       80.02       81.59     36.93 o 
  -8  11  11      505.91      687.26     56.24 o 
  -5  11  11     4760.60     4280.04    106.90 o 
  -2  11  11     4136.90     4014.52    109.21 o 
   1  11  11      370.23      322.66     52.58 o 
   4  11  11      132.03       65.68     52.31 o 
   7  11  11      122.33      176.15     68.25 o 
 -19  12  11      273.51      474.70     72.36 o 
 -16  12  11      876.30      776.19     74.65 o 
 -13  12  11      268.62      219.69     53.48 o 
 -10  12  11        0.45      -30.29     36.11 o 
  -7  12  11     2741.41     2479.13     89.52 o 
  -4  12  11     1372.18     1614.11     75.10 o 
  -1  12  11     5408.29     5793.21    145.68 o 
   2  12  11     3433.69     3516.45    133.60 o 
   5  12  11        0.28      -21.68     49.02 o 
   8  12  11        8.26       -0.19     70.93 o 
 -18  13  11       54.95      103.28     61.10 o 
 -15  13  11       31.35      144.34     58.79 o 
 -12  13  11      866.90      695.74     67.60 o 
  -9  13  11      589.03      495.41     58.72 o 
  -6  13  11       35.34      103.53     39.13 o 
  -3  13  11       12.18       43.73     39.35 o 
   0  13  11     1628.54     1625.79     90.08 o 
   3  13  11       18.95       47.43     54.79 o 
   6  13  11      817.68     1015.12    116.82 o 
 -20  14  11      424.62      415.43     82.23 o 
 -17  14  11      513.51      632.77     83.30 o 
 -14  14  11     1047.59      835.09     80.78 o 
 -11  14  11     2142.75     2486.89    106.05 o 
  -8  14  11      327.46      301.92     53.57 o 
  -5  14  11      488.03      641.01     67.28 o 
  -2  14  11      559.25      428.38     63.53 o 
   1  14  11        2.68       67.97     58.90 o 
   4  14  11      427.51      480.55     92.26 o 
 -19  15  11       16.26      -61.94     61.94 o 
 -16  15  11      553.32      775.95     88.46 o 
 -13  15  11        0.31       60.78     53.55 o 
 -10  15  11      197.40      251.16     60.49 o 
  -7  15  11     5562.58     6265.97    244.62 o 
  -4  15  11     1863.40     1974.30    108.25 o 
  -1  15  11       12.75       19.63     53.47 o 
   2  15  11       99.45       -8.05     66.26 o 
   5  15  11      307.82      275.20     83.26 o 
 -18  16  11       44.80       43.93     65.40 o 
 -15  16  11      193.17      338.30     72.94 o 
 -12  16  11      245.81      215.28     72.98 o 
  -9  16  11      406.61      545.88     71.66 o 
  -6  16  11        6.69       20.86     48.25 o 
  -3  16  11     3355.62     3009.20    129.76 o 
   0  16  11       14.50      -24.83     72.39 o 
   3  16  11       56.46       54.56     73.15 o 
 -17  17  11      669.68      480.32     96.12 o 
 -14  17  11      478.11      329.71     75.58 o 
 -11  17  11       29.19       13.69     55.18 o 
  -8  17  11      105.30      148.97     59.02 o 
  -5  17  11      765.49      859.35     90.45 o 
  -2  17  11        3.58        4.40     74.30 o 
   1  17  11        5.50      -79.42     79.42 o 
 -16  18  11      667.10      768.37     97.52 o 
 -13  18  11      752.25      479.78     94.16 o 
 -10  18  11      248.42      169.50     59.93 o 
  -7  18  11      883.85      893.70     88.08 o 
  -4  18  11      318.93      242.92     75.83 o 
  -1  18  11      757.48      709.58    113.07 o 
 -15  19  11     1280.38     1354.65    127.60 o 
 -12  19  11     1437.09     1544.80    144.79 o 
  -9  19  11       22.54      -12.45     69.13 o 
  -6  19  11     1154.19     1263.72    107.97 o 
  -3  19  11       60.96       13.12     84.70 o 
 -14  20  11      718.94      742.82    116.82 o 
 -11  20  11       18.16       90.16     70.46 o 
  -8  20  11        7.05       18.06     77.55 o 
  -5  20  11      185.77      110.23     84.43 o 
   0   0  12     1190.92     1065.50     91.33 o 
   1   1  12      150.30      143.87     31.98 o 
  -1   2  12     1448.88     1580.82     65.56 o 
   2   2  12     3496.54     3557.98    100.18 o 
  -3   3  12       65.84        7.02     30.87 o 
   0   3  12     1121.85      957.32     60.62 o 
   3   3  12      992.65     1019.48     63.90 o 
  -5   4  12     6602.12     6345.37    117.95 o 
  -2   4  12      589.56      595.08     53.25 o 
   1   4  12     3119.03     3042.05     92.75 o 
   4   4  12      218.42      129.53     43.01 o 
  -7   5  12     4792.98     4586.00    116.08 o 
  -4   5  12      735.78      811.28     61.47 o 
  -1   5  12      366.51      304.69     45.40 o 
   2   5  12    13197.27    12563.49    178.34 o 
   5   5  12     1034.24     1070.41     66.90 o 
  -9   6  12     3799.51     3683.63    109.48 o 
  -6   6  12     1824.67     1966.10     81.40 o 
  -3   6  12      406.68      451.88     49.94 o 
   0   6  12        7.22      -35.41     35.41 o 
   3   6  12      406.31      303.62     47.94 o 
   6   6  12     1161.60     1002.07     76.67 o 
 -11   7  12     1483.97     1705.32     85.65 o 
  -8   7  12     3992.07     3975.76    116.09 o 
  -5   7  12      791.97      926.94     62.79 o 
  -2   7  12      175.82       36.40     35.25 o 
   1   7  12      123.29       79.53     38.98 o 
   4   7  12     2737.56     2560.31    105.68 o 
   7   7  12       13.34      -45.06     45.06 o 
 -13   8  12      165.65      128.64     49.38 o 
 -10   8  12     1622.51     1528.78     79.36 o 
  -7   8  12    12826.94    13021.80    191.67 o 
  -4   8  12      292.48      258.50     43.87 o 
  -1   8  12     2366.50     2134.28     81.34 o 
   2   8  12     1610.05     1815.14     83.46 o 
   5   8  12     1452.78     1392.03     88.05 o 
   8   8  12      882.18      985.76     93.15 o 
 -15   9  12      250.22      216.17     59.59 o 
 -12   9  12      684.92      659.33     69.82 o 
  -9   9  12       87.85      102.85     41.94 o 
  -6   9  12        2.28       -4.10     35.66 o 
  -3   9  12      136.67      122.58     38.29 o 
   0   9  12      577.40      683.91     56.43 o 
   3   9  12     1013.03      934.82     74.78 o 
   6   9  12      903.64     1022.81     98.21 o 
   9   9  12      285.07      325.16     80.09 o 
 -17  10  12      843.70      777.57     84.24 o 
 -14  10  12       49.55       10.56     55.04 o 
 -11  10  12      478.47      455.98     57.26 o 
  -8  10  12       58.97      134.79     41.00 o 
  -5  10  12     2359.12     2414.85     85.38 o 
  -2  10  12     3027.69     3054.22    100.78 o 
   1  10  12     1262.66     1105.71     79.82 o 
   4  10  12       25.71       51.44     44.84 o 
   7  10  12      367.93      335.76     68.44 o 
 -19  11  12      170.43      194.13     67.95 o 
 -16  11  12     2115.78     2574.48    116.81 o 
 -13  11  12      513.43      416.12     61.01 o 
 -10  11  12      450.43      474.74     56.60 o 
  -7  11  12       38.12       41.64     37.22 o 
  -4  11  12     1824.63     2064.08     88.21 o 
  -1  11  12     1807.98     2051.27     89.97 o 
   2  11  12      409.47      304.75     63.16 o 
   5  11  12     1747.31     1642.51    120.30 o 
   8  11  12       29.66      -23.23     66.95 o 
 -18  12  12      221.81      173.10     66.61 o 
 -15  12  12      132.08       35.13     54.65 o 
 -12  12  12      133.62      245.71     59.19 o 
  -9  12  12      106.99      102.67     40.61 o 
  -6  12  12     1545.31     1622.12     80.68 o 
  -3  12  12     1052.23     1014.75     70.54 o 
   0  12  12      286.30      233.70     54.27 o 
   3  12  12        2.06      -29.79     51.47 o 
   6  12  12       86.71      145.11     74.34 o 
 -17  13  12      449.37      330.55     78.44 o 
 -14  13  12      687.57      721.88     93.92 o 
 -11  13  12      570.91      547.58     66.85 o 
  -8  13  12     1371.23     1540.55     80.78 o 
  -5  13  12     2308.64     2355.57     94.62 o 
  -2  13  12       57.99       18.46     49.30 o 
   1  13  12     1012.97     1018.90     96.03 o 
   4  13  12      113.54       53.08     63.32 o 
 -19  14  12       95.19       43.69     71.77 o 
 -16  14  12      362.17      333.42     72.52 o 
 -13  14  12       22.78       43.57     60.54 o 
 -10  14  12      274.08      276.63     57.92 o 
  -7  14  12        3.03       36.35     46.69 o 
  -4  14  12     8174.30     8583.10    179.04 o 
  -1  14  12        4.50       43.94     54.76 o 
   2  14  12      185.68      250.38     89.54 o 
   5  14  12        5.47       -3.19     76.61 o 
 -18  15  12      418.26      429.84     91.42 o 
 -15  15  12      306.71      252.18     81.09 o 
 -12  15  12      268.96      163.73     63.20 o 
  -9  15  12      240.37      244.27     63.89 o 
  -6  15  12       78.33      102.78     50.10 o 
  -3  15  12      272.60      237.07     67.48 o 
   0  15  12     1088.47     1164.35    116.18 o 
   3  15  12        7.53       51.86     73.54 o 
 -17  16  12      628.20     1191.12    126.59 o 
 -14  16  12     2283.87     2156.17    141.21 o 
 -11  16  12      600.06      382.95     69.68 o 
  -8  16  12       93.00       65.72     56.45 o 
  -5  16  12        7.99       45.75     53.64 o 
  -2  16  12     1292.91     1574.69    144.49 o 
   1  16  12        6.06       31.77     83.61 o 
 -16  17  12      179.72       68.65     88.98 o 
 -13  17  12     3422.10     4072.96    193.79 o 
 -10  17  12        2.07      -45.27     55.78 o 
  -7  17  12      136.01       89.85     75.26 o 
  -4  17  12      252.33      174.94     68.53 o 
  -1  17  12      560.87      496.71    112.98 o 
 -15  18  12      309.21      515.98    141.85 o 
 -12  18  12      337.17      390.38     93.08 o 
  -9  18  12      283.14      379.29     79.88 o 
  -6  18  12        7.76      -61.95     61.95 o 
  -3  18  12      152.53       65.29     90.53 o 
 -14  19  12        8.21      -68.04     68.04 o 
 -11  19  12      203.98      318.89     77.23 o 
  -8  19  12      177.66      167.40     81.63 o 
  -5  19  12      273.49      322.91     83.70 o 
  -1   1  13     2172.09     2316.49     73.74 o 
  -3   2  13      274.84      219.31     49.15 o 
   0   2  13     3384.81     3316.79     93.06 o 
  -5   3  13    10417.27     9804.67    168.52 o 
  -2   3  13      708.78      667.55     54.99 o 
   1   3  13      402.33      392.64     49.33 o 
  -7   4  13        0.66       16.88     38.39 o 
  -4   4  13     6005.07     6403.31    123.87 o 
  -1   4  13       70.40       47.24     38.35 o 
   2   4  13       68.68       73.72     37.79 o 
  -9   5  13     5551.32     5580.77    133.69 o 
  -6   5  13     2698.36     2709.08    111.82 o 
  -3   5  13     1143.57     1246.04     70.82 o 
   0   5  13      173.38      155.43     42.54 o 
   3   5  13        4.65      -33.62     36.72 o 
 -11   6  13       38.19       51.64     47.90 o 
  -8   6  13     6142.85     6419.46    140.31 o 
  -5   6  13     2485.46     2407.64     89.95 o 
  -2   6  13     1052.78      901.23     64.72 o 
   1   6  13     2046.16     2192.18     88.41 o 
   4   6  13      891.37      987.98     72.99 o 
 -13   7  13      826.60      678.27     76.86 o 
 -10   7  13      173.38      216.91     48.26 o 
  -7   7  13      112.60      130.92     46.22 o 
  -4   7  13     4847.22     5012.10    119.07 o 
  -1   7  13      112.86      140.72     42.72 o 
   2   7  13        6.19       -3.14     37.59 o 
   5   7  13       21.83       -4.57     48.16 o 
 -15   8  13      133.79       92.31     58.60 o 
 -12   8  13        0.08       49.92     47.79 o 
  -9   8  13      355.70      355.09     53.44 o 
  -6   8  13       51.10       75.64     42.22 o 
  -3   8  13     1119.13     1376.15     75.61 o 
   0   8  13     3096.10     3117.83    103.79 o 
   3   8  13      333.39      241.89     56.52 o 
   6   8  13      684.20      552.38     76.27 o 
 -17   9  13      758.92      981.84     93.88 o 
 -14   9  13     2704.16     2212.04    123.65 o 
 -11   9  13      771.42      721.54     73.59 o 
  -8   9  13        5.83        9.70     38.99 o 
  -5   9  13      248.00      180.65     44.70 o 
  -2   9  13     2341.02     2380.15     93.74 o 
   1   9  13      273.20      382.17     57.70 o 
   4   9  13       12.03      -37.53     47.57 o 
   7   9  13        3.07       38.61     55.15 o 
 -16  10  13       87.37        2.41     58.48 o 
 -13  10  13     1469.33     1688.27    103.79 o 
 -10  10  13        9.32       23.63     45.46 o 
  -7  10  13      402.06      257.08     51.25 o 
  -4  10  13      210.88      224.98     51.06 o 
  -1  10  13       30.69      110.01     44.17 o 
   2  10  13     1939.74     2017.29    103.78 o 
   5  10  13        4.21       27.33     60.58 o 
   8  10  13      925.69      809.00    107.30 o 
 -18  11  13     1039.16     1232.92    120.79 o 
 -15  11  13        6.69        5.46     56.97 o 
 -12  11  13     2291.98     2487.78    134.82 o 
  -9  11  13      801.55      938.34     75.74 o 
  -6  11  13      397.38      235.02     53.36 o 
  -3  11  13     1613.26     1452.29     81.96 o 
   0  11  13      789.50      634.14     69.23 o 
   3  11  13      104.43      109.40     54.16 o 
   6  11  13       82.93      160.05     84.21 o 
 -17  12  13      340.20      271.05     81.46 o 
 -14  12  13      698.72     1003.26     95.78 o 
 -11  12  13     1997.25     2029.97    106.20 o 
  -8  12  13      164.18      129.90     50.25 o 
  -5  12  13     2486.25     2682.31    110.19 o 
  -2  12  13     1101.03     1338.42     83.48 o 
   1  12  13      105.36      126.76     56.60 o 
   4  12  13      587.85      498.32    103.26 o 
 -16  13  13       63.54       18.94     72.63 o 
 -13  13  13      219.06      369.78     90.75 o 
 -10  13  13       21.30        1.58     44.11 o 
  -7  13  13       24.73       72.73     43.70 o 
  -4  13  13        7.28        9.63     46.33 o 
  -1  13  13     1943.86     1969.87    115.88 o 
   2  13  13      515.25      618.28     89.68 o 
   5  13  13       26.35      -63.54     73.47 o 
 -15  14  13      880.92      875.16    120.97 o 
 -12  14  13      132.61      220.95     75.99 o 
  -9  14  13      189.98      153.50     54.91 o 
  -6  14  13       50.14       15.55     51.67 o 
  -3  14  13      288.86      333.22     72.02 o 
   0  14  13        0.37      -31.35     70.54 o 
   3  14  13      700.88     1086.18    140.11 o 
 -17  15  13       72.55       86.44     77.35 o 
 -14  15  13     3302.67     4148.54    372.98 o 
 -11  15  13      703.07      450.00     73.93 o 
  -8  15  13      809.59      569.93     77.47 o 
  -5  15  13      168.33       76.19     58.31 o 
  -2  15  13     1042.82     1144.80    118.49 o 
   1  15  13        3.33      -20.39     80.49 o 
 -16  16  13        1.81      -40.76     83.57 o 
 -13  16  13       74.03      -45.15     86.78 o 
 -10  16  13      306.32      469.28     77.34 o 
  -7  16  13       57.87       61.83     54.38 o 
  -4  16  13      277.73      139.65     75.13 o 
  -1  16  13      200.87      228.61     94.95 o 
 -15  17  13       33.41      -25.83     81.52 o 
 -12  17  13      399.10      292.08     92.62 o 
  -9  17  13     1142.94     1218.72    104.50 o 
  -6  17  13     1244.72     1318.02    116.97 o 
  -3  17  13      413.25      387.86    107.98 o 
 -11  18  13      541.18      425.78     89.26 o 
  -8  18  13       87.23      116.90     81.69 o 
  -5  18  13        1.23      -12.97     78.20 o 
   0   1  14     1843.81     1831.65     78.73 o 
  -2   2  14     1355.75     1158.96     75.66 o 
   1   2  14      969.13      927.61     70.62 o 
  -4   3  14     1047.61      922.55     70.16 o 
  -1   3  14      487.13      409.95     49.95 o 
   2   3  14     1973.96     1929.48     91.82 o 
  -6   4  14      262.41      255.02     49.71 o 
  -3   4  14      398.76      234.65     43.90 o 
   0   4  14     3081.14     3206.63    104.12 o 
   3   4  14      473.45      603.36     75.10 o 
  -8   5  14      562.54      516.96     60.66 o 
  -5   5  14      113.70      180.77     47.02 o 
  -2   5  14     4860.60     4734.96    121.56 o 
   1   5  14      620.91      547.12     57.83 o 
   4   5  14     2450.72     2428.09    102.93 o 
 -10   6  14      361.99      311.30     65.95 o 
  -7   6  14     1392.72     1494.33     84.57 o 
  -4   6  14       62.13       60.61     40.24 o 
  -1   6  14     3307.18     3340.86    108.13 o 
   2   6  14        0.39      -14.36     40.94 o 
   5   6  14       58.84      101.18     61.16 o 
 -12   7  14      207.67      270.58     63.29 o 
  -9   7  14      638.00      718.93     68.87 o 
  -6   7  14     1797.34     1955.51     97.09 o 
  -3   7  14      401.31      259.72     50.07 o 
   0   7  14      345.07      432.57     55.63 o 
   3   7  14      348.95      380.58     57.76 o 
   6   7  14      424.65      486.61     71.82 o 
 -14   8  14      429.24      599.33     77.32 o 
 -11   8  14     3683.16     3741.22    140.05 o 
  -8   8  14      960.85      995.26     74.76 o 
  -5   8  14        3.06      -37.87     37.87 o 
  -2   8  14     1045.65     1292.94     82.20 o 
   1   8  14     1108.73     1305.33     79.23 o 
   4   8  14      907.35      951.88     92.75 o 
   7   8  14      793.49      763.17    130.43 o 
 -16   9  14       10.73      106.62     66.58 o 
 -13   9  14        1.15       29.39     48.57 o 
 -10   9  14     1878.36     2271.67    107.82 o 
  -7   9  14       50.27       -3.92     43.24 o 
  -4   9  14     3139.48     2990.94    105.72 o 
  -1   9  14       96.08       98.67     47.91 o 
   2   9  14      320.49      353.84     66.36 o 
   5   9  14      801.88      881.77     93.09 o 
   8   9  14      322.39      484.41     98.33 o 
 -15  10  14      731.14      791.09    111.97 o 
 -12  10  14      719.48      914.94     88.06 o 
  -9  10  14      552.25      457.03     61.23 o 
  -6  10  14     1522.34     1620.44     95.09 o 
  -3  10  14       76.65       46.52     42.94 o 
   0  10  14        9.14       48.34     44.79 o 
   3  10  14       62.73       44.70     54.47 o 
   6  10  14       11.02       -9.25     69.34 o 
 -17  11  14      175.43       80.58     80.85 o 
 -14  11  14      603.24      527.71     90.57 o 
 -11  11  14     1934.61     2062.88    129.47 o 
  -8  11  14        1.38       28.46     45.84 o 
  -5  11  14        0.70       17.39     46.45 o 
  -2  11  14     4233.46     4697.73    136.28 o 
   1  11  14      278.43      248.95     58.52 o 
   4  11  14      155.45       87.65     80.08 o 
 -16  12  14      223.22      128.00     84.31 o 
 -13  12  14     1305.65     1401.24    107.51 o 
 -10  12  14       22.91       86.36     55.19 o 
  -7  12  14      383.33      411.02     62.96 o 
  -4  12  14      216.54      132.66     50.93 o 
  -1  12  14      245.55      261.87     59.31 o 
   2  12  14      304.07      253.38     77.33 o 
 -15  13  14     1105.20     1276.73    143.78 o 
 -12  13  14      142.56      145.52     73.18 o 
  -9  13  14      203.57      274.33     60.40 o 
  -6  13  14       48.41       78.75     49.58 o 
  -3  13  14       62.38      106.91     60.47 o 
   0  13  14      181.11       65.81     67.46 o 
   3  13  14       42.18      -22.60     72.70 o 
 -14  14  14      127.46      160.32    104.83 o 
 -11  14  14     2083.36     2391.29    154.97 o 
  -8  14  14      509.92      458.56     79.18 o 
  -5  14  14      808.56      902.81     94.99 o 
  -2  14  14        3.34       54.23     64.79 o 
   1  14  14       72.85       57.92     79.84 o 
 -13  15  14       36.62      -40.29     83.07 o 
 -10  15  14       18.41      -26.03     66.17 o 
  -7  15  14      188.90      124.49     66.74 o 
  -4  15  14        4.66       89.69     76.18 o 
  -1  15  14      514.35      322.77    100.53 o 
 -12  16  14      337.49      283.97    109.65 o 
  -9  16  14     1175.74     1277.77    142.02 o 
  -6  16  14        0.28       13.98     73.59 o 
  -3  16  14       25.31       11.35     80.84 o 
 -11  17  14      587.59      818.25    125.07 o 
  -8  17  14      439.96      430.53     97.84 o 
   0   0  15     2166.97     2249.63    195.01 o 
   1   1  15      950.83     1039.27     82.89 o 
  -1   2  15      690.64      678.82     65.75 o 
   2   2  15      363.50      346.43     55.20 o 
  -3   3  15      177.94      213.61     51.19 o 
   0   3  15       70.12       79.63     46.94 o 
   3   3  15     1183.56     1519.54     89.25 o 
  -5   4  15     1031.55      932.15     74.41 o 
  -2   4  15     3374.59     3607.16    108.12 o 
   1   4  15      557.70      507.03     64.74 o 
   4   4  15        2.37      -11.80     42.30 o 
  -7   5  15       43.44      184.20     48.29 o 
  -4   5  15     3195.74     2973.85    135.36 o 
  -1   5  15      880.83      844.98     68.49 o 
   2   5  15      261.02      249.75     54.84 o 
   5   5  15      166.65      288.73     55.64 o 
  -9   6  15      358.23      320.53     56.11 o 
  -6   6  15      443.88      315.15     63.25 o 
  -3   6  15       12.62       81.95     43.11 o 
   0   6  15      914.35     1058.73     79.75 o 
   3   6  15      498.79      623.69     65.69 o 
   6   6  15      522.30      430.98     71.93 o 
 -11   7  15     2606.26     2710.61    129.33 o 
  -8   7  15     1483.27     1603.48     91.29 o 
  -5   7  15     2679.13     2554.57    111.95 o 
  -2   7  15      760.55      817.46     68.97 o 
   1   7  15     2333.16     2408.06    108.05 o 
   4   7  15      346.14      396.58     64.81 o 
   7   7  15       53.12       15.91     65.90 o 
 -13   8  15      388.17      396.53     77.96 o 
 -10   8  15      784.58      895.72     79.90 o 
  -7   8  15        4.15       18.71     45.18 o 
  -4   8  15      347.69      246.82     51.69 o 
  -1   8  15     1288.82     1069.77     76.39 o 
   2   8  15       84.38      124.27     59.32 o 
   5   8  15       60.56       77.27     69.25 o 
 -15   9  15      633.99      554.96     96.53 o 
 -12   9  15      420.51      363.71     99.15 o 
  -9   9  15      714.86      761.81     72.30 o 
  -6   9  15      425.48      577.50     64.70 o 
  -3   9  15     2362.83     2610.77    110.34 o 
   0   9  15       27.26       38.30     46.47 o 
   3   9  15      176.13       54.57     57.02 o 
   6   9  15      189.65      215.90     84.71 o 
 -14  10  15     1583.48     1276.47    113.74 o 
 -11  10  15       52.67       41.35     53.78 o 
  -8  10  15      959.39      981.52     85.89 o 
  -5  10  15        1.71      111.94     50.51 o 
  -2  10  15      114.80      151.98     52.52 o 
   1  10  15     1219.70     1467.80    109.81 o 
   4  10  15        1.41       66.61     69.72 o 
 -13  11  15       34.55      -59.17     59.17 o 
 -10  11  15      125.94      113.68     71.89 o 
  -7  11  15      413.77      386.58     64.75 o 
  -4  11  15       13.18       95.09     49.54 o 
  -1  11  15        1.12      114.82     51.87 o 
   2  11  15       46.13       25.69     63.65 o 
 -12  12  15      772.28      768.18     98.06 o 
  -9  12  15     1411.02     1503.01    117.30 o 
  -6  12  15       59.29       14.42     48.00 o 
  -3  12  15       22.98      139.61     56.42 o 
   0  12  15       89.38       17.65     70.11 o 
 -14  13  15        3.55      -40.91     89.08 o 
 -11  13  15      138.46      104.12     71.99 o 
  -8  13  15     2206.50     2634.43    129.05 o 
  -5  13  15      139.34      202.63     62.96 o 
  -2  13  15        3.50       19.43     62.16 o 
   1  13  15        7.54        1.26     71.54 o 
 -13  14  15      169.12      -14.71     92.97 o 
 -10  14  15       15.64      -59.97     78.19 o 
  -7  14  15       47.32       79.81     74.31 o 
  -4  14  15       17.07       19.11     79.43 o 
  -1  14  15       44.62       22.52     78.59 o 
  -9  15  15      319.62      286.20     95.48 o 
  -6  15  15      914.84     1180.90    129.37 o 
  -1   1  16     1656.69     1702.62    107.27 o 
  -3   2  16     1125.48     1319.08     85.35 o 
   0   2  16      129.73      205.93     57.67 o 
  -5   3  16        0.83       27.31     46.28 o 
  -2   3  16       52.50       77.39     51.02 o 
   1   3  16     1237.30     1355.16     87.53 o 
  -7   4  16      233.47      419.78     62.14 o 
  -4   4  16       46.54       24.65     45.19 o 
  -1   4  16      204.61      216.73     53.81 o 
   2   4  16       38.18       58.83     46.07 o 
  -9   5  16      519.49      391.49     63.83 o 
  -6   5  16        7.15       36.18     48.06 o 
  -3   5  16      837.05     1144.89     80.73 o 
   0   5  16      901.48     1009.95     81.41 o 
   3   5  16      647.00      784.49     74.99 o 
 -11   6  16        2.56      112.13     56.56 o 
  -8   6  16     1367.79     1582.39     95.29 o 
  -5   6  16      161.68      101.20     49.11 o 
  -2   6  16       90.35       66.72     44.86 o 
   1   6  16      399.81      442.23     72.11 o 
   4   6  16      137.42      248.19     76.20 o 
 -13   7  16      176.00      170.91     73.08 o 
 -10   7  16        0.44       84.11     47.31 o 
  -7   7  16      352.16      471.64     65.52 o 
  -4   7  16      558.95      785.08     76.86 o 
  -1   7  16       34.15       15.47     45.52 o 
   2   7  16      520.45      335.28     59.80 o 
   5   7  16      441.89      454.26     88.82 o 
 -12   8  16      102.19       97.00     67.05 o 
  -9   8  16      341.03      442.76     62.30 o 
  -6   8  16     2812.86     2840.07    122.09 o 
  -3   8  16      319.41      307.56     54.56 o 
   0   8  16      207.65      215.22     58.69 o 
   3   8  16      279.73      176.23     78.15 o 
 -11   9  16        9.29      -42.32     57.60 o 
  -8   9  16      756.33      790.28     74.33 o 
  -5   9  16      133.67      174.53     54.45 o 
  -2   9  16       10.32       79.09     51.06 o 
   1   9  16       14.81      183.88     71.68 o 
   4   9  16      811.71      594.92    117.16 o 
 -13  10  16       92.06       37.19     70.86 o 
 -10  10  16      669.27      576.99    112.52 o 
  -7  10  16      580.05      523.12     80.38 o 
  -4  10  16     1020.61     1181.80    109.65 o 
  -1  10  16        1.33      -42.12     56.28 o 
   2  10  16       86.40      144.44     76.74 o 
 -12  11  16      489.62      318.74     83.73 o 
  -9  11  16      611.28      828.37    131.50 o 
  -6  11  16      580.19      448.41     74.13 o 
  -3  11  16        0.81      110.77     57.03 o 
   0  11  16       61.97       72.35     67.82 o 
 -11  12  16       76.10      171.24     79.88 o 
  -8  12  16      143.42      180.01     67.49 o 
  -5  12  16      381.63      541.04     83.09 o 
  -2  12  16       24.10       84.67     60.94 o 
 -10  13  16       90.58       -3.73     70.04 o 
  -7  13  16       98.62      103.82     64.34 o 
  -4  13  16      294.20      429.48     83.64 o 
   0   1  17        1.28      180.98     61.31 o 
  -2   2  17      398.54      420.36     68.01 o 
   1   2  17       62.29       93.55     55.29 o 
  -4   3  17     1661.21     1582.48     94.87 o 
  -1   3  17      898.62     1055.65     90.39 o 
   2   3  17       35.72      149.65     49.57 o 
  -6   4  17     1523.09     1561.26     97.31 o 
  -3   4  17       13.02       57.79     53.88 o 
   0   4  17      103.88      141.37     59.37 o 
   3   4  17      510.67      539.91     71.52 o 
  -8   5  17       75.84      101.66     53.28 o 
  -5   5  17     1801.06     2020.74    120.74 o 
  -2   5  17       22.38      125.95     58.05 o 
   1   5  17      369.92      394.57     64.02 o 
   4   5  17       61.67      169.95     61.06 o 
 -10   6  17      667.09      885.91    106.36 o 
  -7   6  17       35.68       47.03     56.19 o 
  -4   6  17        0.99      105.28     52.86 o 
  -1   6  17        4.47       13.68     52.59 o 
   2   6  17      103.56      154.16     82.75 o 
   5   6  17        8.45      -43.86     69.14 o 
  -9   7  17      115.30      142.37     63.86 o 
  -6   7  17      451.39      580.33     74.91 o 
  -3   7  17      278.83      273.74     69.42 o 
   0   7  17      150.35      204.41     62.68 o 
   3   7  17      480.67      410.51     83.33 o 
 -11   8  17       48.35       21.82     71.91 o 
  -8   8  17      258.32      209.13     66.19 o 
  -5   8  17        2.09      -12.08     51.07 o 
  -2   8  17       26.31       81.73     62.87 o 
   1   8  17      129.52      271.93     70.95 o 
 -10   9  17      530.98      613.35    110.65 o 
  -7   9  17        0.46      -10.57     55.92 o 
  -4   9  17      130.21      275.57     76.08 o 
  -1   9  17       84.92      215.26     69.27 o 
   2   9  17       46.72      344.24    154.88 o 
  -9  10  17       31.06       14.83     68.55 o 
  -6  10  17      282.63      347.62     88.79 o 
  -3  10  17      753.84      771.95     87.03 o 
   0  10  17       62.45      102.72     83.74 o 
  -8  11  17      280.52      143.87     70.77 o 
  -5  11  17      211.80      230.68     71.79 o 
  -2  11  17      459.57      478.02    239.01 o 
   0   0  18      278.39      103.23    122.85 o 
   1   1  18       29.19       62.26     66.31 o 
  -1   2  18      209.92      312.08     83.02 o 
   2   2  18       52.12      146.81     71.10 o 
  -3   3  18      260.71      235.46     90.84 o 
   0   3  18      249.01      348.48     90.21 o 
   3   3  18      155.58      252.50     69.59 o 
  -5   4  18      504.60      443.60     78.63 o 
  -2   4  18       12.24       88.87     71.31 o 
   1   4  18       31.38      124.76     69.57 o 
   4   4  18      211.25      341.79     74.84 o 
  -7   5  18       46.07       -6.00     62.68 o 
  -4   5  18       28.71       73.85     73.06 o 
  -1   5  18      407.62      463.81     99.27 o 
   2   5  18       75.31      124.39     66.96 o 
  -6   6  18      343.86      421.83     79.87 o 
  -3   6  18      828.94      885.34    117.20 o 
   0   6  18      216.42      125.94     67.04 o 
  -5   7  18        0.79       19.28     60.52 o 
  -2   7  18        1.63      136.48     77.64 o 
  -4   8  18      211.74      151.02     76.92 o 
  -1   1  19       25.63      179.50     77.59 o 
   0   2  19       58.30      196.34    119.70 o 
                                                 
